# Supplementary material for: Increased interferon I signaling, DNA damage response and evidence of T-cell exhaustion in a patient with combined interferonopathy (Aicardi-Goutières Syndrome, AGS) and cohesinopathy (Cornelia de Lange Syndrome, CdLS)
Source: Pediatr Rheumatol Online J. 2025 Jan 27;23:11. doi: 10.1186/s12969-024-01050-7 (PMC11770959; doi:10.1186/s12969-024-01050-7)
Supplement: Supplementary file 2 — Supplementary Material 2: Table 2. Clinical parameters of the patients participated in the RNA-seq experiment. [file 12969_2024_1050_MOESM2_ESM.xlsx]

## Sheet: Sheet1
Patient	Gender	Age	Duration	SLEDAI	Treatment	Manifestations	ANA	Anti-dsDNA	Complement
1	M	57	2	8	GC, HCQ	Arthtitis, Serositis, Renal, Hematological	(+)	(+)	Low
2	F	32	18	10	GC,HCQ, MMF	Arthtitis, Renal, Hematological	(+)	(+)	Low
3	F	46	1	26	Naive	Arthritis, Neurological	(+)	(+)	Low
4	F	42	4	10	AZA	Hematological, Neurological	(+)	(-)	Low
5	F	50	4	8	MMF	Arthtitis, Serositis, Renal	(+)	(+)	Low
6	F	40	18	8	GC, MMF	Arthritis, Renal, Hematological	(+)	(+)	Low
7	F	49	1	14	HCQ	Arthritis, Renal	(+)	(+)	Low
8	M	58	1	4	Naive	Arthritis, Renal	(-)	(-)	Normal
Healthy	Gender	Age
1	F	40
2	M	38
3	F	25
4	F	39
5	F	46
