# Supplementary material for: Increased interferon I signaling, DNA damage response and evidence of T-cell exhaustion in a patient with combined interferonopathy (Aicardi-Goutières Syndrome, AGS) and cohesinopathy (Cornelia de Lange Syndrome, CdLS)
Source: Pediatr Rheumatol Online J. 2025 Jan 27;23:11. doi: 10.1186/s12969-024-01050-7 (PMC11770959; doi:10.1186/s12969-024-01050-7)
Supplement: Supplementary file 3 — Supplementary Material 3: Table 3. List of Differential Expressed Genes (RNA-seq) on comparisons CasevsHealthy and CasevsSLE (P-value <0.05 and |FC|³1.5). [file 12969_2024_1050_MOESM3_ESM.xlsx]

## Sheet: DEGs_CasevsHEA_0.05_0.58
	logFC	logCPM	F	PValue	fdr
ENSG00000000971.16	3.3763	-0.0773635	12.7912	0.0030054	0.630438
ENSG00000001630.18	2.33108	0.966059	5.88281	0.0292859	0.998156
ENSG00000002549.13	2.15035	7.60384	20.2808	0.000487251	0.564248
ENSG00000002726.21	-7.86319	-1.15227	5.20937	0.0384909	0.998156
ENSG00000002745.13	-3.56944	-2.20498	5.2508	0.037835	0.998156
ENSG00000002919.15	0.598101	5.67759	4.96413	0.0426579	0.998156
ENSG00000005187.12	-1.69785	1.67601	7.37311	0.0166587	0.869649
ENSG00000005448.17	-1.51866	1.2451	5.35181	0.03629	0.998156
ENSG00000005961.19	3.49464	1.57071	9.31255	0.00856098	0.80176
ENSG00000007255.10	-1.3766	3.38255	4.78349	0.0460681	0.998156
ENSG00000010030.14	2.47819	2.71472	6.83134	0.0203301	0.924648
ENSG00000011105.14	1.86736	-0.389232	4.78465	0.0460452	0.998156
ENSG00000014919.13	-1.75774	3.86123	5.81586	0.0300759	0.998156
ENSG00000017483.16	1.92126	0.456756	8.80046	0.0101391	0.80176
ENSG00000025708.14	1.88943	9.57484	20.3185	0.00048335	0.564248
ENSG00000035720.8	2.56447	0.52414	5.96643	0.0283332	0.997997
ENSG00000041357.16	0.900875	7.13427	5.4404	0.0349956	0.998156
ENSG00000041802.11	0.953311	5.29118	7.89817	0.0138149	0.835509
ENSG00000042317.17	-2.05893	1.27878	7.68567	0.0148922	0.835509
ENSG00000047597.7	4.33128	-1.17903	12.1096	0.00364351	0.653539
ENSG00000048052.24	-1.16958	5.30489	11.2762	0.00464687	0.70782
ENSG00000052802.13	2.45244	4.31433	7.48789	0.0159832	0.857637
ENSG00000055130.18	1.82044	6.71302	18.6987	0.000688777	0.564248
ENSG00000055332.19	1.90353	7.71341	4.98885	0.0422146	0.998156
ENSG00000056558.11	-0.907009	4.17042	7.4498	0.0162037	0.865404
ENSG00000057294.16	-3.87226	1.05037	7.43102	0.0163138	0.865404
ENSG00000059378.13	1.55898	6.82621	8.9603	0.00961301	0.80176
ENSG00000059588.10	-0.969338	4.87628	7.0308	0.0188786	0.893284
ENSG00000063046.18	-1.08245	8.2595	7.72614	0.0146797	0.835509
ENSG00000064042.18	-2.60078	-0.428958	7.81413	0.0142298	0.835509
ENSG00000066923.18	-1.23008	0.132814	4.60123	0.0498389	0.998156
ENSG00000067533.6	0.996077	3.4362	5.12102	0.0399344	0.998156
ENSG00000067715.14	-7.16979	-0.578318	6.43826	0.0235877	0.949135
ENSG00000068079.8	2.23666	5.94866	13.1056	0.00275499	0.630438
ENSG00000069849.11	1.32513	7.14027	9.06786	0.00927672	0.80176
ENSG00000069998.12	-1.08488	5.19229	9.6029	0.00779287	0.794676
ENSG00000070081.18	-1.25159	4.61691	9.96666	0.00694006	0.750715
ENSG00000070961.16	1.62117	9.09443	5.36703	0.0360637	0.998156
ENSG00000071242.12	-1.72669	2.62032	10.1494	0.00655243	0.750715
ENSG00000075223.14	-2.61837	4.35934	9.91022	0.00706503	0.750715
ENSG00000077063.11	-8.71735	0.230972	6.02361	0.0277024	0.994458
ENSG00000078081.8	3.43264	-1.46492	9.84439	0.00721411	0.757179
ENSG00000078246.17	-1.71405	1.40847	6.09126	0.0269773	0.982261
ENSG00000079263.19	0.996432	3.53344	4.95502	0.0428225	0.998156
ENSG00000083099.11	0.669804	4.92404	4.87223	0.0443542	0.998156
ENSG00000083520.15	0.873409	6.03979	5.40087	0.0355663	0.998156
ENSG00000084652.16	0.756916	5.77498	4.61639	0.0495116	0.998156
ENSG00000084731.15	-1.72318	1.55367	5.54313	0.0335616	0.998156
ENSG00000085415.16	1.16255	4.96338	9.46081	0.00815836	0.795771
ENSG00000085760.15	-0.761789	4.61599	5.40638	0.0354862	0.998156
ENSG00000087077.14	1.16956	3.10672	10.0075	0.00685115	0.750715
ENSG00000088827.13	4.18096	8.66368	8.55838	0.0110005	0.80176
ENSG00000089169.15	-1.58171	5.05999	6.31033	0.0247762	0.963716
ENSG00000089195.15	1.55521	6.20042	5.27403	0.0374729	0.998156
ENSG00000089351.15	-0.7915	5.93928	5.46173	0.0346921	0.998156
ENSG00000090238.12	-1.08523	6.20937	5.31652	0.0368212	0.998156
ENSG00000092010.15	0.787201	8.06304	7.65418	0.01506	0.840281
ENSG00000092820.19	1.00923	8.04519	7.86267	0.0139885	0.835509
ENSG00000096968.14	1.26435	7.86767	11.6213	0.00419709	0.680874
ENSG00000096996.16	1.22579	4.50319	6.35354	0.0243671	0.959132
ENSG00000099337.5	-0.967464	5.65547	6.51026	0.022948	0.935942
ENSG00000099849.15	-1.29714	3.65699	4.72562	0.0472277	0.998156
ENSG00000099954.19	-1.95764	0.162899	5.78786	0.0304136	0.998156
ENSG00000100079.7	2.25726	6.57433	7.93312	0.0136465	0.835509
ENSG00000100129.18	-1.10935	7.9776	6.534	0.0227415	0.930048
ENSG00000100167.21	5.15025	-0.915555	4.6741	0.0482892	0.998156
ENSG00000100220.12	1.27677	6.15632	8.84907	0.00997566	0.80176
ENSG00000100324.14	-0.7441	4.71612	4.91231	0.0436049	0.998156
ENSG00000100567.13	0.917955	6.08884	11.8025	0.00398108	0.67137
ENSG00000100911.16	1.52421	7.43857	14.4791	0.00190782	0.584377
ENSG00000101191.17	0.611171	6.27511	4.93988	0.0430979	0.998156
ENSG00000101335.10	3.67295	-0.419442	8.92776	0.00971752	0.80176
ENSG00000101596.17	1.28308	8.68994	8.8755	0.00988808	0.80176
ENSG00000102349.18	-1.63111	0.881753	5.75369	0.0308316	0.998156
ENSG00000102390.11	0.94429	4.23198	4.87644	0.0442748	0.998156
ENSG00000102886.15	-1.83575	1.70186	8.34699	0.0118225	0.813965
ENSG00000103351.13	-2.25396	0.797921	9.09362	0.00919819	0.80176
ENSG00000103569.10	1.68287	8.06553	5.32915	0.0366301	0.998156
ENSG00000103707.10	-1.50034	1.99973	5.88924	0.0292114	0.998156
ENSG00000103966.11	1.4476	6.4206	9.45829	0.00816502	0.795771
ENSG00000103978.16	1.0515	5.85577	17.2153	0.000968809	0.564248
ENSG00000104064.18	0.958691	4.26592	5.2934	0.0371741	0.998156
ENSG00000104177.19	-2.60673	0.0696954	5.334	0.0365569	0.998156
ENSG00000104549.12	2.64148	5.38914	6.14466	0.0264204	0.977318
ENSG00000104814.13	-1.14007	4.61026	6.56773	0.0224519	0.930048
ENSG00000104951.16	2.08892	3.08917	8.44534	0.0114316	0.80176
ENSG00000105048.18	2.15305	3.56842	6.15775	0.0262859	0.977318
ENSG00000105072.9	-1.47849	0.132511	5.15207	0.03942	0.998156
ENSG00000105402.8	1.08206	6.29669	6.40426	0.023897	0.958269
ENSG00000105492.16	-9.01274	-1.01592	17.9954	0.000807987	0.564248
ENSG00000105649.10	-2.94974	0.709084	8.7368	0.0103579	0.80176
ENSG00000105866.15	1.13226	3.20165	5.07424	0.0407246	0.998156
ENSG00000105926.16	-2.09837	0.0212359	4.63845	0.0490402	0.998156
ENSG00000106603.20	0.789163	4.82668	6.73953	0.0210415	0.929942
ENSG00000106605.11	1.13655	6.7153	6.31896	0.0246939	0.963716
ENSG00000106701.13	-1.03004	3.07803	5.37195	0.0359908	0.998156
ENSG00000106868.17	1.33441	6.3686	14.1705	0.00206849	0.597039
ENSG00000106952.8	1.18094	6.99965	4.60041	0.0498565	0.998156
ENSG00000107201.11	1.91789	2.94094	5.7505	0.030871	0.998156
ENSG00000107282.8	-4.02298	0.772573	10.9854	0.00506926	0.709264
ENSG00000107882.12	-1.17708	4.22376	6.92205	0.0196545	0.904891
ENSG00000107949.17	0.8441	5.20508	8.1188	0.0127907	0.835509
ENSG00000108622.11	0.944188	4.2829	4.94577	0.0429906	0.998156
ENSG00000108679.13	4.31528	6.11083	17.9092	0.000824172	0.564248
ENSG00000108688.11	5.04907	0.96297	6.05343	0.0273801	0.992626
ENSG00000108691.9	3.70734	3.84137	6.66135	0.0216701	0.929942
ENSG00000110066.15	0.751526	6.11053	5.90108	0.0290747	0.998156
ENSG00000111224.14	1.14949	4.28722	6.1866	0.0259924	0.976257
ENSG00000111275.13	-0.944888	7.8802	5.36562	0.0360846	0.998156
ENSG00000111331.14	2.56862	8.71351	8.49512	0.0112394	0.80176
ENSG00000111335.14	2.20009	7.91747	4.91876	0.0434855	0.998156
ENSG00000111371.16	-1.82363	3.70513	5.14279	0.0395729	0.998156
ENSG00000111696.12	-2.77267	2.33028	8.52548	0.011124	0.80176
ENSG00000111711.10	1.16288	6.11277	6.29036	0.024968	0.963716
ENSG00000111796.4	-4.73444	0.610969	8.5013	0.0112158	0.80176
ENSG00000111912.20	1.43837	5.33782	17.172	0.000978754	0.564248
ENSG00000112039.5	-1.89062	1.51724	5.37866	0.0358918	0.998156
ENSG00000112195.9	1.81669	4.05924	17.3774	0.000932569	0.564248
ENSG00000112419.15	1.01763	5.47518	7.24385	0.0174594	0.875805
ENSG00000112972.15	1.55727	5.42346	6.65946	0.0216856	0.929942
ENSG00000113140.11	2.50038	3.19221	11.2265	0.00471597	0.70782
ENSG00000114023.16	-2.45265	4.11602	4.96819	0.0425846	0.998156
ENSG00000114166.8	0.597793	6.11159	4.71147	0.0475165	0.998156
ENSG00000114388.14	-0.752045	3.9251	4.86683	0.0444563	0.998156
ENSG00000115073.8	-0.748477	5.46746	5.17582	0.0390318	0.998156
ENSG00000115155.19	7.06232	6.17097	10.0038	0.00685921	0.750715
ENSG00000115267.9	1.8677	6.06946	7.79535	0.0143245	0.835509
ENSG00000115274.15	-2.07939	0.0566968	4.67236	0.0483255	0.998156
ENSG00000115415.20	2.28417	9.04531	16.4644	0.00115916	0.564248
ENSG00000115419.13	1.12757	6.56554	8.14923	0.0126564	0.835509
ENSG00000115946.8	0.890962	3.86777	8.62299	0.0107626	0.80176
ENSG00000116032.5	-2.03458	0.171533	7.12632	0.0182264	0.882452
ENSG00000116106.12	-4.66422	-0.739736	9.68082	0.00760047	0.786727
ENSG00000116663.11	1.13866	4.56149	8.13602	0.0127145	0.835509
ENSG00000117010.17	1.45383	2.08442	9.90246	0.00708243	0.750715
ENSG00000117013.17	2.94325	-0.578759	9.00204	0.00948085	0.80176
ENSG00000117226.12	1.82474	4.92777	15.2977	0.00154665	0.564248
ENSG00000117228.11	2.92393	6.77947	13.8	0.00228223	0.617578
ENSG00000117266.16	1.19521	2.56199	6.92887	0.0196048	0.904891
ENSG00000117475.14	0.974507	4.09209	5.09166	0.0404283	0.998156
ENSG00000117543.22	-1.64471	2.97085	5.02224	0.0416244	0.998156
ENSG00000118242.16	-2.25532	-0.245123	6.34884	0.0244113	0.959132
ENSG00000118246.14	0.818393	4.77092	5.46753	0.0346101	0.998156
ENSG00000118420.17	-2.33476	-0.519287	5.33776	0.0365005	0.998156
ENSG00000118922.18	-1.4324	3.948	8.30567	0.0119914	0.818085
ENSG00000119917.15	3.30367	7.06198	11.4504	0.00441319	0.696025
ENSG00000119922.11	2.67515	6.608	8.56412	0.0109792	0.80176
ENSG00000119986.7	1.86377	2.98999	5.7863	0.0304325	0.998156
ENSG00000120162.10	-1.17915	3.05468	4.91006	0.0436465	0.998156
ENSG00000120217.14	2.95137	1.21472	8.56323	0.0109825	0.80176
ENSG00000120539.15	1.11314	4.14951	8.09087	0.0129154	0.835509
ENSG00000120688.9	0.74716	4.20206	5.73203	0.0311003	0.998156
ENSG00000120885.22	4.23076	3.32006	33.1051	4.85055e-05	0.36401
ENSG00000121690.11	-3.55588	-0.692516	4.7291	0.047157	0.998156
ENSG00000121797.10	1.25726	3.38045	10.8426	0.00529266	0.709264
ENSG00000122643.23	1.51014	5.44421	12.6227	0.0031503	0.630438
ENSG00000122692.9	0.840855	6.30187	7.42062	0.0163752	0.865404
ENSG00000122707.12	-0.842646	3.41693	5.17907	0.0389789	0.998156
ENSG00000122870.12	-3.59821	-0.585843	5.65522	0.0320747	0.998156
ENSG00000122884.13	-2.1391	6.1106	4.99074	0.0421809	0.998156
ENSG00000123609.11	1.20202	5.85338	7.19134	0.0177974	0.875805
ENSG00000123610.5	2.45415	2.4799	9.91577	0.00705264	0.750715
ENSG00000123685.9	1.53303	3.0406	5.4341	0.0350858	0.998156
ENSG00000124067.17	-0.698852	5.19935	4.8887	0.0440445	0.998156
ENSG00000124074.12	-1.45108	2.14056	4.91938	0.0434741	0.998156
ENSG00000124104.19	-0.887758	3.57372	4.99362	0.0421297	0.998156
ENSG00000124145.6	2.04172	4.42466	4.88501	0.0441137	0.998156
ENSG00000124256.15	2.63223	4.60262	14.0868	0.00211469	0.598857
ENSG00000124731.13	1.38162	8.33717	6.29859	0.0248887	0.963716
ENSG00000124766.7	-1.24264	5.24508	4.85506	0.04468	0.998156
ENSG00000125148.7	1.66875	4.53919	6.20355	0.0258218	0.973767
ENSG00000125457.15	-0.733522	4.86509	5.21336	0.038427	0.998156
ENSG00000125733.18	-2.97099	2.10037	5.24874	0.0378672	0.998156
ENSG00000126246.10	1.76076	2.93532	5.48553	0.034357	0.998156
ENSG00000126262.5	2.94188	5.29149	15.5966	0.0014348	0.564248
ENSG00000126464.15	-0.934281	4.95606	4.83324	0.0450979	0.998156
ENSG00000126709.16	3.12749	7.80354	8.53363	0.0110933	0.80176
ENSG00000127527.14	-0.782982	5.24542	5.1958	0.0387085	0.998156
ENSG00000127578.7	-2.48337	0.0643349	5.79139	0.0303707	0.998156
ENSG00000127954.13	2.10647	5.75174	18.149	0.000780061	0.564248
ENSG00000127993.16	0.993551	4.13985	6.14484	0.0264186	0.977318
ENSG00000128283.7	2.34379	3.66513	11.0238	0.00501098	0.709264
ENSG00000128383.13	2.79395	8.42216	14.9429	0.00169257	0.564248
ENSG00000128923.11	-0.94947	4.24613	5.62221	0.0325044	0.998156
ENSG00000129116.19	-2.43198	3.12548	5.20366	0.0385823	0.998156
ENSG00000129422.15	4.62385	1.05692	5.16929	0.039138	0.998156
ENSG00000130147.16	-3.19366	2.05434	20.0481	0.000512144	0.564248
ENSG00000130164.14	2.69873	7.36982	10.8692	0.00525018	0.709264
ENSG00000130299.17	-0.773794	3.34375	4.627	0.0492843	0.998156
ENSG00000130303.14	1.24388	7.00184	8.55455	0.0110148	0.80176
ENSG00000130304.17	-1.29511	5.2971	14.9688	0.00168143	0.564248
ENSG00000130348.11	1.19818	4.0107	9.03873	0.00936643	0.80176
ENSG00000130487.9	4.85072	4.58863	39.2016	2.01895e-05	0.303024
ENSG00000130558.20	-3.85808	3.19578	13.7535	0.00231078	0.617578
ENSG00000130589.16	1.95643	7.65109	7.27688	0.0172506	0.875805
ENSG00000130935.10	0.757717	4.88091	5.44354	0.0349507	0.998156
ENSG00000131979.20	1.67958	7.10128	17.1188	0.000991147	0.564248
ENSG00000132109.10	1.04987	5.22203	4.92112	0.0434421	0.998156
ENSG00000132274.16	1.65596	9.05906	10.1202	0.00661272	0.750715
ENSG00000132286.12	0.892842	5.10877	4.86139	0.0445595	0.998156
ENSG00000132357.14	1.45151	5.05116	5.44224	0.0349693	0.998156
ENSG00000132434.10	1.81073	4.51853	15.2313	0.00157281	0.564248
ENSG00000132603.15	0.972487	4.30499	4.73659	0.0470053	0.998156
ENSG00000133101.10	5.32308	-1.55204	7.62155	0.0152362	0.842406
ENSG00000133106.15	2.37095	7.42635	5.97384	0.0282505	0.997997
ENSG00000133216.17	2.48137	4.56282	10.945	0.00513127	0.709264
ENSG00000133393.13	0.691151	4.97213	4.77708	0.046195	0.998156
ENSG00000133466.14	-1.98256	0.920839	7.88091	0.013899	0.835509
ENSG00000133639.6	-1.36641	8.27717	5.87869	0.0293339	0.998156
ENSG00000134222.16	-1.2889	2.98726	5.59129	0.0329131	0.998156
ENSG00000134247.10	-3.10364	2.50392	12.3477	0.00340442	0.646796
ENSG00000134321.13	3.96659	6.13006	11.4208	0.00445189	0.696025
ENSG00000134326.12	3.19692	7.06683	10.7332	0.00547158	0.714113
ENSG00000134470.21	1.69366	4.33418	9.12929	0.00909073	0.80176
ENSG00000134531.10	3.1871	6.97835	6.6601	0.0216804	0.929942
ENSG00000134571.12	1.08303	3.84673	7.29155	0.0171588	0.875805
ENSG00000134954.14	-1.36396	4.29364	6.22736	0.0255842	0.969614
ENSG00000135047.16	1.97886	5.89797	10.1559	0.00653929	0.750715
ENSG00000135114.13	3.0391	6.00973	16.3826	0.00118237	0.564248
ENSG00000135245.10	-7.47926	5.19922	4.83	0.0451604	0.998156
ENSG00000135316.19	0.780078	6.63356	6.54537	0.0226434	0.930048
ENSG00000135541.22	-1.48161	2.0436	6.22104	0.0256471	0.969614
ENSG00000135766.9	-1.76099	3.81517	4.66041	0.0485759	0.998156
ENSG00000136048.14	0.769833	5.40243	4.67333	0.0483052	0.998156
ENSG00000136160.17	4.19332	0.874067	16.7505	0.00108198	0.564248
ENSG00000136231.14	1.73424	1.33832	4.5998	0.0498698	0.998156
ENSG00000136514.3	1.97301	2.42046	8.46407	0.0113588	0.80176
ENSG00000136689.19	1.64394	6.68171	6.63567	0.0218814	0.930048
ENSG00000136816.16	2.09501	6.04775	9.49941	0.00805716	0.795592
ENSG00000136986.10	0.739353	6.00703	5.20218	0.038606	0.998156
ENSG00000137198.10	2.93401	3.60127	5.68392	0.0317065	0.998156
ENSG00000137200.13	0.916778	6.36471	6.38979	0.02403	0.958269
ENSG00000137218.10	-1.27296	2.13364	5.33841	0.0364906	0.998156
ENSG00000137275.16	0.89489	6.07507	5.28407	0.0373177	0.998156
ENSG00000137364.5	1.34526	5.91428	7.69592	0.0148381	0.835509
ENSG00000137414.7	1.82008	6.67572	12.0115	0.00374764	0.653539
ENSG00000137628.18	1.96205	5.59242	7.02601	0.0189121	0.893284
ENSG00000137642.13	-1.22178	8.99257	7.68065	0.0149188	0.835509
ENSG00000137709.10	4.38358	-0.603853	8.48423	0.0112811	0.80176
ENSG00000137726.17	1.02096	3.44319	4.83886	0.0449899	0.998156
ENSG00000137959.17	3.32395	8.83832	5.58794	0.0329578	0.998156
ENSG00000137965.11	2.69985	8.34574	5.9019	0.0290653	0.998156
ENSG00000138035.15	2.09395	5.40583	7.98475	0.0134021	0.835509
ENSG00000138386.17	1.68652	5.63385	9.78874	0.00734295	0.765349
ENSG00000138496.17	2.14538	7.67611	12.7973	0.00300031	0.630438
ENSG00000138600.10	0.658898	6.60926	5.11571	0.0400233	0.998156
ENSG00000138623.10	-2.78178	1.40948	6.2547	0.0253147	0.966802
ENSG00000138642.16	2.64694	4.55318	14.7156	0.00179439	0.573021
ENSG00000138646.9	2.03094	5.3749	4.86993	0.0443978	0.998156
ENSG00000138760.11	1.04037	7.68866	6.96028	0.0193777	0.900431
ENSG00000138798.13	3.80921	-1.44704	9.02969	0.00939446	0.80176
ENSG00000139187.10	-2.17098	-0.0854796	4.62403	0.0493477	0.998156
ENSG00000139266.6	-1.11464	2.6574	5.42452	0.0352237	0.998156
ENSG00000139318.8	1.8664	10.0888	7.20498	0.0177089	0.875805
ENSG00000139618.17	1.6738	2.21733	10.5377	0.0058089	0.738863
ENSG00000140030.6	1.09916	5.60905	8.96994	0.0095823	0.80176
ENSG00000140104.14	-1.81482	0.128928	8.93913	0.00968083	0.80176
ENSG00000140105.18	1.5876	9.25832	11.6036	0.00421889	0.680874
ENSG00000140416.23	-1.45389	2.76561	4.72853	0.0471686	0.998156
ENSG00000140464.20	1.32601	6.6928	6.71402	0.0212443	0.929942
ENSG00000140511.12	1.86166	1.99766	6.69941	0.0213615	0.929942
ENSG00000140853.17	1.26817	7.84222	12.3739	0.00337916	0.646796
ENSG00000140939.14	-0.893199	2.75555	5.26526	0.0376092	0.998156
ENSG00000141076.18	0.781103	4.31562	5.51811	0.0339045	0.998156
ENSG00000141293.16	-2.04017	-0.0270335	5.10982	0.040122	0.998156
ENSG00000141505.12	-1.13376	5.13757	5.02085	0.0416488	0.998156
ENSG00000141574.8	0.876157	7.65793	5.31851	0.0367911	0.998156
ENSG00000141837.22	1.51113	-0.172206	4.80634	0.0456195	0.998156
ENSG00000142089.17	3.01732	8.04994	8.56247	0.0109853	0.80176
ENSG00000142156.16	-6.75759	-0.653112	8.83824	0.0100118	0.80176
ENSG00000142173.16	-2.56754	0.231344	5.99008	0.0280704	0.997997
ENSG00000142552.8	-1.77486	4.55032	7.72194	0.0147017	0.835509
ENSG00000142961.16	1.37149	4.9422	8.44901	0.0114173	0.80176
ENSG00000143127.13	-1.72682	0.0562335	5.18973	0.0388063	0.998156
ENSG00000143344.16	2.62578	4.61458	8.1388	0.0127022	0.835509
ENSG00000143382.16	0.839671	6.8284	5.74583	0.0309289	0.998156
ENSG00000143772.11	-1.08261	5.98519	6.93149	0.0195857	0.904891
ENSG00000144120.13	-4.05258	-1.26128	4.63585	0.0490955	0.998156
ENSG00000144218.21	-2.5964	3.08745	9.54588	0.00793723	0.794676
ENSG00000144354.14	-2.56883	0.634096	6.97227	0.0192918	0.899223
ENSG00000145287.11	1.76316	6.21211	7.98737	0.0133898	0.835509
ENSG00000145349.18	1.49545	5.65017	11.6419	0.0041719	0.680874
ENSG00000145439.12	-1.40889	3.28904	5.53165	0.0337184	0.998156
ENSG00000145685.14	1.83979	6.35467	5.92349	0.0288178	0.998156
ENSG00000146556.15	-1.4248	2.52855	5.88342	0.0292789	0.998156
ENSG00000147130.14	-1.04714	4.23574	4.92588	0.0433545	0.998156
ENSG00000147168.13	1.26365	3.95197	10.2325	0.00638467	0.750715
ENSG00000147439.14	1.09565	5.64323	7.01548	0.0189858	0.893284
ENSG00000148660.21	-0.902113	5.76725	7.19238	0.0177906	0.875805
ENSG00000149131.17	4.10953	5.28038	21.2776	0.000395154	0.564248
ENSG00000149257.16	-2.25127	0.999067	5.34439	0.036401	0.998156
ENSG00000150337.14	2.28668	4.23209	17.1758	0.000977887	0.564248
ENSG00000150760.13	1.42956	1.28529	7.73376	0.0146401	0.835509
ENSG00000150907.10	-1.56106	5.11084	8.19807	0.0124443	0.833825
ENSG00000150990.9	0.839266	5.03782	6.6251	0.0219691	0.930048
ENSG00000151117.9	-1.28853	2.73666	5.16993	0.0391276	0.998156
ENSG00000151136.15	-1.72454	3.9739	8.51606	0.0111597	0.80176
ENSG00000151490.15	1.28008	4.33056	5.07936	0.0406373	0.998156
ENSG00000152133.16	-1.82372	4.02345	6.81083	0.0204866	0.926154
ENSG00000152475.7	-3.13552	-0.701015	4.70269	0.0476968	0.998156
ENSG00000152766.6	3.82072	3.38408	19.3273	0.000599022	0.564248
ENSG00000152778.10	1.91171	5.52579	13.261	0.0026401	0.630438
ENSG00000153048.11	-1.29146	3.70456	6.16701	0.0261913	0.977318
ENSG00000153933.10	-1.84866	3.5325	6.48414	0.0231777	0.9402
ENSG00000154122.14	-1.03881	4.03178	4.96173	0.0427011	0.998156
ENSG00000154134.15	-1.74744	1.52433	5.02995	0.0414896	0.998156
ENSG00000154153.15	1.98012	3.09937	7.90664	0.0137739	0.835509
ENSG00000154188.10	-2.02216	1.67422	6.17859	0.0260736	0.976257
ENSG00000154451.15	2.36349	7.0056	9.5614	0.00789762	0.794676
ENSG00000154736.6	-4.72396	1.65417	6.67001	0.0215994	0.929942
ENSG00000155070.8	9.35218	-0.88357	6.85342	0.0223376	0.930048
ENSG00000155158.20	1.69816	3.43777	8.59034	0.0108821	0.80176
ENSG00000155363.19	1.4287	5.70617	9.25231	0.00873108	0.80176
ENSG00000155966.14	-2.50072	0.612559	8.45211	0.0114052	0.80176
ENSG00000156299.14	-1.1955	6.42254	5.44061	0.0349926	0.998156
ENSG00000156398.13	-1.824	0.559645	6.01816	0.0277619	0.994458
ENSG00000156587.16	1.57759	6.8789	13.5885	0.00241557	0.617578
ENSG00000157601.15	2.04121	8.23582	5.0754	0.0407047	0.998156
ENSG00000157823.17	-1.52382	4.25404	13.5078	0.00246883	0.617578
ENSG00000158481.13	-2.16048	4.19155	4.72761	0.0471872	0.998156
ENSG00000158485.11	-2.2078	0.0410078	5.18618	0.0388637	0.998156
ENSG00000158828.8	-0.879704	3.59248	6.26481	0.0252158	0.966802
ENSG00000158869.11	0.82289	8.99068	4.78499	0.0460386	0.998156
ENSG00000159189.12	2.61736	1.68356	10.8709	0.00524754	0.709264
ENSG00000159202.18	1.26725	6.83617	17.2298	0.000965497	0.564248
ENSG00000160013.9	1.35696	5.75248	5.93704	0.0286638	0.998156
ENSG00000160201.12	-9.64575	2.71353	6.45273	0.0234575	0.946436
ENSG00000160710.18	1.0928	9.2767	5.01202	0.041804	0.998156
ENSG00000160932.11	2.57148	8.5379	6.26293	0.0252342	0.966802
ENSG00000161558.11	-1.3921	1.63213	4.61973	0.0494399	0.998156
ENSG00000161911.12	1.99275	0.356861	5.28163	0.0373553	0.998156
ENSG00000162378.13	-0.869683	5.1525	5.6115	0.0326453	0.998156
ENSG00000162419.13	0.846041	4.80166	4.7305	0.0471286	0.998156
ENSG00000162576.17	-1.19158	2.65672	7.12775	0.0182168	0.882452
ENSG00000162591.16	-1.56857	4.22962	5.45869	0.0347352	0.998156
ENSG00000162613.17	0.866502	7.1297	7.97844	0.0134316	0.835509
ENSG00000162614.19	2.83902	3.39862	11.137	0.00484379	0.709264
ENSG00000162645.13	1.36167	8.21699	8.25661	0.0121955	0.826275
ENSG00000162714.13	1.25908	4.99943	5.99362	0.0280312	0.997997
ENSG00000162739.14	-1.59378	0.890323	6.24371	0.0254226	0.966802
ENSG00000162894.12	-2.2143	2.32411	4.73971	0.0469423	0.998156
ENSG00000162946.23	1.04634	4.9837	5.76753	0.0306615	0.998156
ENSG00000163319.11	1.28034	2.61369	5.06461	0.0408895	0.998156
ENSG00000163378.14	1.04481	3.51658	7.8686	0.0139593	0.835509
ENSG00000163399.16	0.84679	7.88675	4.88408	0.0441312	0.998156
ENSG00000163430.12	2.58588	-1.44496	6.08639	0.0270287	0.982261
ENSG00000163449.11	-5.38471	-0.847971	6.64454	0.0218081	0.930048
ENSG00000163485.17	-6.80736	-1.74894	7.56315	0.0155574	0.852196
ENSG00000163516.14	-1.1201	5.29755	5.55298	0.0334277	0.998156
ENSG00000163520.14	-3.50868	-0.813025	6.73559	0.0210726	0.929942
ENSG00000163661.4	2.44815	6.15072	9.37513	0.00838832	0.80176
ENSG00000163666.10	3.74905	0.847678	15.8334	0.00135278	0.564248
ENSG00000163703.20	-1.88127	1.36906	7.14369	0.0181106	0.882452
ENSG00000163823.4	1.78109	8.49325	13.8969	0.00222394	0.617578
ENSG00000163840.10	1.41904	6.88453	5.92326	0.0288205	0.998156
ENSG00000164142.16	-3.91561	-0.309555	5.81361	0.0301028	0.998156
ENSG00000164163.11	0.746676	5.64205	4.62295	0.0493709	0.998156
ENSG00000164181.14	2.10877	-0.475459	5.68496	0.0316932	0.998156
ENSG00000164904.18	-3.69348	-0.859224	7.52455	0.0157741	0.857637
ENSG00000165113.13	-1.35888	0.886682	4.64581	0.048884	0.998156
ENSG00000165185.15	2.09534	4.85023	6.97606	0.0192647	0.899223
ENSG00000165548.11	-2.28807	2.63073	10.1131	0.00662744	0.750715
ENSG00000165646.14	1.80376	-0.172262	5.61353	0.0326186	0.998156
ENSG00000165732.14	0.982828	8.71342	4.81911	0.0453709	0.998156
ENSG00000165949.13	6.57033	5.41541	6.69284	0.0214143	0.929942
ENSG00000165959.12	-1.50921	6.71942	9.89353	0.0071025	0.750715
ENSG00000166016.6	2.02555	2.57294	7.7667	0.0144703	0.835509
ENSG00000166091.21	3.32993	-1.25907	6.33936	0.0245005	0.960126
ENSG00000166278.15	2.50691	2.40767	12.2074	0.00354303	0.653539
ENSG00000166323.13	-2.82076	-0.457462	7.15549	0.0180324	0.882452
ENSG00000166387.14	-1.01135	4.79482	5.06422	0.0408961	0.998156
ENSG00000166428.14	-1.4704	3.85496	4.84021	0.0449639	0.998156
ENSG00000166451.14	1.14231	1.84727	7.354	0.0167743	0.871162
ENSG00000166546.14	-1.6675	0.115578	7.21692	0.0176318	0.875805
ENSG00000166578.10	-2.19367	0.0693456	6.03733	0.0275536	0.994458
ENSG00000166592.12	2.66269	3.71151	6.38545	0.02407	0.958269
ENSG00000166681.14	2.07205	-0.40845	7.25886	0.0173641	0.875805
ENSG00000166704.13	-1.33835	1.29575	5.48906	0.0343076	0.998156
ENSG00000166710.22	0.889035	13.0582	11.9853	0.00377601	0.653539
ENSG00000166750.10	2.05791	5.95248	8.20835	0.0124002	0.833825
ENSG00000166793.13	3.45187	0.76425	10.4572	0.00595472	0.745784
ENSG00000166886.13	2.34672	6.96748	5.40864	0.0354533	0.998156
ENSG00000167074.15	1.46182	2.60822	13.0641	0.00278664	0.630438
ENSG00000167106.12	-1.60264	2.70851	6.54442	0.0226516	0.930048
ENSG00000167264.18	-1.15936	3.95155	9.09597	0.00919107	0.80176
ENSG00000167601.12	3.53467	1.1215	5.16529	0.0392032	0.998156
ENSG00000167658.16	-0.861154	11.0248	5.02013	0.0416614	0.998156
ENSG00000167674.15	-0.781307	4.47109	5.42178	0.0352631	0.998156
ENSG00000167984.18	-1.91154	1.28792	4.85197	0.0447388	0.998156
ENSG00000167987.11	1.2242	5.45888	6.6806	0.0215133	0.929942
ENSG00000168000.16	-1.23404	0.741647	6.68335	0.0214911	0.929942
ENSG00000168062.10	1.8441	2.10484	4.78715	0.0459958	0.998156
ENSG00000168394.12	1.34702	7.19198	6.70439	0.0213214	0.929942
ENSG00000168404.13	0.65028	6.69739	5.40035	0.035574	0.998156
ENSG00000168497.5	2.87384	2.54834	5.55505	0.0333997	0.998156
ENSG00000168675.19	-1.26434	5.0989	14.3907	0.00195232	0.586047
ENSG00000168826.16	0.952138	2.85915	8.69601	0.0105009	0.80176
ENSG00000168899.5	1.04745	4.85566	5.05332	0.0410838	0.998156
ENSG00000168961.17	1.0426	7.75977	7.25297	0.0174015	0.875805
ENSG00000169016.17	0.98502	3.62828	4.86952	0.0444054	0.998156
ENSG00000169136.13	1.25383	5.48079	7.80353	0.0142831	0.835509
ENSG00000169248.13	4.47969	0.360816	15.901	0.00133036	0.564248
ENSG00000169629.12	-8.07293	0.569478	15.0511	0.00164649	0.564248
ENSG00000169855.21	3.98282	-0.119666	16.6622	0.00110515	0.564248
ENSG00000169957.10	-0.809099	3.72435	5.30482	0.0369994	0.998156
ENSG00000170412.18	2.43892	1.23433	5.06885	0.0408167	0.998156
ENSG00000170464.10	1.12946	1.54304	4.9747	0.0424676	0.998156
ENSG00000170542.6	1.2532	7.37998	5.01945	0.0416733	0.998156
ENSG00000171049.9	2.18692	6.12937	6.99596	0.0191233	0.896941
ENSG00000171109.19	1.20398	5.21524	12.4565	0.00330117	0.646649
ENSG00000171202.7	0.758085	3.84942	4.6005	0.0498547	0.998156
ENSG00000171448.9	0.788694	3.79901	4.9263	0.0433468	0.998156
ENSG00000171476.22	-2.99153	-0.570946	5.34901	0.0363319	0.998156
ENSG00000171621.14	3.29958	2.43502	4.88138	0.0441817	0.998156
ENSG00000171659.16	-3.99028	2.55189	7.68883	0.0148755	0.835509
ENSG00000171714.13	1.33879	2.41087	6.57988	0.0223486	0.930048
ENSG00000171766.17	-4.6725	0.530801	11.4795	0.00437554	0.696025
ENSG00000171860.5	1.77426	6.80278	4.84209	0.0449279	0.998156
ENSG00000171862.12	-0.839864	7.61351	7.02175	0.0189418	0.893284
ENSG00000172183.16	2.44649	4.06562	14.5705	0.00186302	0.582544
ENSG00000172765.18	-0.795599	4.67544	4.92782	0.0433188	0.998156
ENSG00000172780.17	0.871872	3.25832	5.33471	0.0365462	0.998156
ENSG00000172794.20	-1.76349	5.40574	7.88357	0.013886	0.835509
ENSG00000172819.17	1.52552	3.88535	7.29357	0.0171462	0.875805
ENSG00000172936.16	1.33515	9.06537	9.51633	0.00801324	0.795592
ENSG00000173193.15	1.90042	9.18111	5.29922	0.037085	0.998156
ENSG00000173210.20	3.37718	-0.615914	13.5543	0.00243798	0.617578
ENSG00000173369.17	1.86944	2.85347	5.66686	0.0319248	0.998156
ENSG00000173548.9	-1.31014	3.72824	6.14103	0.0264578	0.977318
ENSG00000173599.15	-2.18462	2.59581	9.9035	0.00708009	0.750715
ENSG00000173786.17	0.842448	5.87326	5.81341	0.0301053	0.998156
ENSG00000174004.6	1.21748	7.32981	6.3628	0.0242805	0.959016
ENSG00000174099.12	1.48587	1.28763	6.54239	0.0226691	0.930048
ENSG00000174125.8	1.01213	7.20309	6.78283	0.0207024	0.929942
ENSG00000174600.14	2.24783	5.70251	5.07489	0.0407135	0.998156
ENSG00000174684.7	-2.61154	0.106747	5.09963	0.0402934	0.998156
ENSG00000174720.17	0.788667	5.16333	6.75666	0.0209066	0.929942
ENSG00000175110.14	0.721042	4.60329	5.70094	0.0314904	0.998156
ENSG00000175203.17	-0.628733	6.20068	5.38529	0.0357943	0.998156
ENSG00000175344.19	2.43025	-0.889723	4.62249	0.0493808	0.998156
ENSG00000175348.11	0.635363	6.65674	5.19712	0.0386873	0.998156
ENSG00000175356.14	1.84432	-0.437092	8.66773	0.0106014	0.80176
ENSG00000175550.8	0.923624	6.17397	8.59832	0.0108528	0.80176
ENSG00000175931.13	-0.867282	4.81554	8.59221	0.0108752	0.80176
ENSG00000176148.16	-1.07814	3.67874	4.9621	0.0426944	0.998156
ENSG00000176371.14	-1.61282	1.59771	7.90462	0.0137836	0.835509
ENSG00000176871.9	0.775587	5.87522	5.16159	0.0392639	0.998156
ENSG00000177614.11	-7.63016	-0.885065	7.6057	0.0153226	0.842406
ENSG00000177854.8	-1.42485	1.32177	8.1417	0.0126895	0.835509
ENSG00000177889.10	0.685113	6.08757	5.15064	0.0394435	0.998156
ENSG00000177943.14	-0.951487	2.80473	4.85687	0.0446455	0.998156
ENSG00000177989.14	1.68019	7.71931	12.6854	0.00309542	0.630438
ENSG00000178104.19	-1.92015	3.31133	5.00531	0.0419225	0.998156
ENSG00000178573.7	-2.10664	1.78738	4.6161	0.0495179	0.998156
ENSG00000179044.16	1.81411	1.28702	6.75244	0.0209397	0.929942
ENSG00000179639.11	-6.03289	4.16881	9.08861	0.0092134	0.80176
ENSG00000179750.16	4.29449	2.92829	6.10573	0.026825	0.981993
ENSG00000179859.10	-1.92803	1.74332	7.3749	0.0166479	0.869649
ENSG00000180008.9	0.863013	5.7457	6.59272	0.0222401	0.930048
ENSG00000181126.13	10.5241	1.42675	10.2849	0.00628125	0.750715
ENSG00000181381.15	2.3364	8.09995	15.9831	0.00130369	0.564248
ENSG00000181804.15	0.991861	4.89158	7.75459	0.0145325	0.835509
ENSG00000182197.13	1.00143	5.37862	12.206	0.00354443	0.653539
ENSG00000182308.7	-2.80976	-0.935976	8.10521	0.0128512	0.835509
ENSG00000182580.3	-4.97358	0.793112	5.41519	0.0353583	0.998156
ENSG00000183087.15	1.14817	3.45147	6.54088	0.0226821	0.930048
ENSG00000183486.14	2.61273	8.18785	12.6657	0.00311252	0.630438
ENSG00000183780.13	-4.95822	-0.647123	7.7523	0.0145443	0.835509
ENSG00000184221.13	-2.40723	4.35009	10.5497	0.00578759	0.738863
ENSG00000184227.8	2.57208	-0.794483	9.07475	0.00925563	0.80176
ENSG00000184428.13	-1.37633	4.1441	7.20146	0.0177316	0.875805
ENSG00000184575.12	-0.73791	5.98314	5.94439	0.0285808	0.998156
ENSG00000184678.11	1.67173	3.95674	7.37277	0.0166607	0.869649
ENSG00000184979.10	3.71593	3.22911	7.88738	0.0138674	0.835509
ENSG00000185033.15	-1.4245	5.36676	5.29831	0.0370989	0.998156
ENSG00000185201.18	1.49788	7.55338	4.69304	0.0478957	0.998156
ENSG00000185339.9	1.59949	5.4718	8.71775	0.0104243	0.80176
ENSG00000185453.13	-1.5376	1.74957	5.20482	0.0385637	0.998156
ENSG00000185507.21	1.71214	7.25496	9.17271	0.00896188	0.80176
ENSG00000185522.9	-1.49018	2.06198	5.19697	0.0386897	0.998156
ENSG00000185621.11	-1.52442	1.80384	5.86839	0.029454	0.998156
ENSG00000185697.17	-2.38529	1.31217	10.2222	0.00640512	0.750715
ENSG00000185745.10	3.45182	6.26154	9.03454	0.00937941	0.80176
ENSG00000185885.17	4.45804	5.28413	15.6291	0.00142321	0.564248
ENSG00000186222.5	0.798716	3.54854	5.95297	0.0284841	0.998156
ENSG00000186469.9	-0.99527	7.29053	5.01676	0.0417207	0.998156
ENSG00000186687.16	-1.42128	3.06908	5.46569	0.0346361	0.998156
ENSG00000186810.8	-4.51001	-1.2793	6.17767	0.026083	0.976257
ENSG00000187109.15	-1.00508	8.82143	5.96112	0.0283926	0.997997
ENSG00000187608.10	3.69419	6.58733	18.2093	0.000769386	0.564248
ENSG00000187800.14	2.83618	-1.00514	5.97031	0.0282898	0.997997
ENSG00000187912.12	-4.5459	1.10824	12.6686	0.00311003	0.630438
ENSG00000188042.8	-2.49089	6.50103	5.37354	0.0359674	0.998156
ENSG00000188157.15	2.5132	5.00171	9.004	0.00947471	0.80176
ENSG00000188282.12	2.17135	3.77972	14.9168	0.00170392	0.564248
ENSG00000188290.11	1.53787	2.9509	5.50467	0.0340903	0.998156
ENSG00000188313.13	1.46398	7.42965	4.93957	0.0431036	0.998156
ENSG00000188372.15	-1.73112	1.24389	7.49393	0.0159485	0.857637
ENSG00000188389.11	3.14316	-0.254711	5.29374	0.037169	0.998156
ENSG00000189007.16	-1.05442	2.83132	6.02928	0.0276408	0.994458
ENSG00000196116.8	1.04523	5.40143	5.52445	0.0338172	0.998156
ENSG00000196141.14	2.82581	3.85901	12.1255	0.00362701	0.653539
ENSG00000196220.17	-1.80546	1.49911	8.00604	0.0133027	0.835509
ENSG00000196247.13	1.84657	3.58107	10.3426	0.00616957	0.750715
ENSG00000196305.19	-1.27811	4.56554	4.73913	0.046954	0.998156
ENSG00000196352.17	1.64339	8.38338	9.94608	0.00698532	0.750715
ENSG00000196358.12	1.50046	3.8267	7.02347	0.0189298	0.893284
ENSG00000196372.13	-1.24848	4.17961	7.19487	0.0177744	0.875805
ENSG00000196388.8	-1.50402	0.755606	5.22064	0.038311	0.998156
ENSG00000196437.12	-2.45492	1.06695	6.5905	0.0222588	0.930048
ENSG00000196550.11	2.43229	0.769763	15.5485	0.00145217	0.564248
ENSG00000196684.12	1.39195	6.5936	7.51001	0.0158567	0.857637
ENSG00000197020.12	1.54975	4.17524	7.82283	0.0141862	0.835509
ENSG00000197121.15	1.90249	2.9848	5.68376	0.0317085	0.998156
ENSG00000197272.2	1.96428	1.80389	10.807	0.0053502	0.710629
ENSG00000197375.14	-1.17436	3.45574	4.95275	0.0428637	0.998156
ENSG00000197381.17	1.80344	3.61687	18.5842	0.000706724	0.564248
ENSG00000197457.10	-1.7449	2.30978	5.78679	0.0304266	0.998156
ENSG00000197561.7	2.20819	0.0508268	7.7816	0.0143943	0.835509
ENSG00000198019.13	3.02363	3.28577	21.6677	0.000364668	0.564248
ENSG00000198042.11	1.41006	3.52307	6.81316	0.0204687	0.926154
ENSG00000198087.7	1.50142	5.24008	7.48503	0.0159996	0.857637
ENSG00000198113.3	1.29214	6.23627	5.45733	0.0347545	0.998156
ENSG00000198435.4	2.42959	0.586391	5.55083	0.033457	0.998156
ENSG00000198746.13	0.897816	4.5242	6.0914	0.0269758	0.982261
ENSG00000198920.11	-0.81814	3.66779	4.61951	0.0494446	0.998156
ENSG00000198964.14	0.981801	5.63758	7.80766	0.0142623	0.835509
ENSG00000204267.17	1.49002	6.54643	11.7573	0.0040337	0.672686
ENSG00000204371.11	-1.12149	4.36638	7.27115	0.0172866	0.875805
ENSG00000204420.10	2.10206	1.0218	8.39239	0.0116402	0.80883
ENSG00000204623.10	-1.83024	1.69194	5.88494	0.0292613	0.998156
ENSG00000204642.14	0.857528	7.72316	9.03648	0.00937339	0.80176
ENSG00000204852.17	-1.76287	1.95009	7.71819	0.0147212	0.835509
ENSG00000205413.8	2.26927	6.60863	6.74397	0.0210064	0.929942
ENSG00000205837.7	5.63208	0.894407	16.2415	0.00122367	0.564248
ENSG00000205918.9	-2.68758	-0.290106	5.77518	0.0305679	0.998156
ENSG00000206190.13	2.57772	4.76405	10.6699	0.00557819	0.72175
ENSG00000206560.12	1.7907	5.07717	5.1714	0.0391035	0.998156
ENSG00000207870.1	4.64019	-1.17595	7.39806	0.0213776	0.929942
ENSG00000211584.14	-1.00239	3.53069	7.88768	0.0138659	0.835509
ENSG00000213058.3	6.3714	4.39349	9.144	0.00904684	0.80176
ENSG00000213316.10	-1.71496	0.0986403	5.51706	0.0339189	0.998156
ENSG00000213341.11	0.686333	5.85363	6.36841	0.0242281	0.959016
ENSG00000213398.8	-1.12157	2.58655	4.75215	0.0466919	0.998156
ENSG00000213406.3	3.16427	-1.1083	12.0415	0.00371549	0.653539
ENSG00000213626.13	-1.94101	1.60101	5.76584	0.0306822	0.998156
ENSG00000213672.8	-1.14736	3.20374	6.25165	0.0253446	0.966802
ENSG00000213889.11	-1.40086	1.5771	5.00715	0.04189	0.998156
ENSG00000213965.4	-0.634731	3.93337	4.84116	0.0449456	0.998156
ENSG00000214548.18	-5.36568	2.19928	9.1557	0.00901211	0.80176
ENSG00000214872.9	2.52754	1.14397	12.9526	0.00287373	0.630438
ENSG00000215014.5	1.63919	0.707307	5.29283	0.037183	0.998156
ENSG00000215030.5	-3.96381	4.24369	10.4063	0.00604906	0.745784
ENSG00000215252.12	-1.38199	2.85468	4.93206	0.0432409	0.998156
ENSG00000215548.2	2.63369	-1.09086	8.67867	0.0105623	0.80176
ENSG00000221955.11	1.99757	-0.682954	5.28686	0.0372747	0.998156
ENSG00000221963.6	2.00076	7.7925	10.9386	0.00514119	0.709264
ENSG00000223705.10	-1.16544	2.88798	7.8139	0.014231	0.835509
ENSG00000223722.3	3.59506	-0.916779	11.0975	0.00490127	0.709264
ENSG00000223960.8	0.960501	4.14209	5.32698	0.0366628	0.998156
ENSG00000224114.1	3.86722	3.3609	6.61788	0.0220292	0.930048
ENSG00000224307.3	-3.22376	3.22811	7.93378	0.0136433	0.835509
ENSG00000225093.1	-1.68422	-0.204144	4.73471	0.0470434	0.998156
ENSG00000225131.2	1.62635	2.22331	11.8926	0.00387847	0.6615
ENSG00000225231.2	2.42556	0.972437	4.69487	0.0478579	0.998156
ENSG00000225492.6	4.01594	1.27227	10.4126	0.0060374	0.745784
ENSG00000225886.3	3.23217	1.63823	8.58962	0.0108847	0.80176
ENSG00000225964.6	3.02369	3.0374	7.36837	0.0166873	0.869649
ENSG00000226004.2	3.48208	0.208861	10.3994	0.00606207	0.745784
ENSG00000226091.7	-1.3232	4.84704	6.46179	0.0233764	0.945703
ENSG00000226360.5	-1.96317	-0.241913	7.80202	0.0142908	0.835509
ENSG00000227039.7	-1.21727	6.12775	5.30605	0.0369806	0.998156
ENSG00000227730.2	4.69452	-1.15443	12.439	0.00331748	0.646649
ENSG00000228097.1	3.83377	-0.0796214	17.253	0.000960251	0.564248
ENSG00000228113.7	2.75919	-0.565358	10.0144	0.00683636	0.750715
ENSG00000228166.1	2.5432	0.00192773	8.94557	0.00966015	0.80176
ENSG00000228570.8	2.07715	-1.09536	5.09489	0.0403735	0.998156
ENSG00000229425.4	3.98761	-1.12991	20.0699	0.000509757	0.564248
ENSG00000229754.1	3.07277	5.18719	11.2291	0.00471243	0.70782
ENSG00000229932.3	1.19346	0.164329	4.83237	0.0451146	0.998156
ENSG00000230149.2	1.23563	0.665458	4.65626	0.0486633	0.998156
ENSG00000230225.1	2.74454	0.387605	13.0577	0.00279154	0.630438
ENSG00000231233.2	1.81964	-0.490028	5.10732	0.0401639	0.998156
ENSG00000231528.3	2.54791	0.798075	10.7747	0.00540289	0.711333
ENSG00000231711.2	-1.41827	1.25179	4.90181	0.0437996	0.998156
ENSG00000231890.9	-2.42976	-0.607978	8.91521	0.00975814	0.80176
ENSG00000232434.3	-2.38913	1.22549	14.8591	0.00172932	0.564248
ENSG00000233029.3	2.73889	-0.660005	7.42556	0.016346	0.865404
ENSG00000233369.7	-1.13623	2.38298	5.69108	0.0316154	0.998156
ENSG00000233975.2	3.03192	-0.195613	6.55161	0.0225898	0.930048
ENSG00000234040.3	-5.52012	-1.45374	5.17242	0.0390869	0.998156
ENSG00000234127.9	0.791886	6.17303	9.61565	0.00776099	0.794676
ENSG00000234456.10	4.67283	-1.75749	15.8113	0.0013602	0.564248
ENSG00000234518.2	0.888619	2.67315	4.88991	0.0440218	0.998156
ENSG00000234745.13	0.62313	12.2665	4.65896	0.0486065	0.998156
ENSG00000235290.1	3.35052	1.05813	5.13798	0.0396526	0.998156
ENSG00000235655.3	-2.22763	3.11774	6.54904	0.0226119	0.930048
ENSG00000236254.1	2.18823	0.305486	6.28938	0.0249774	0.963716
ENSG00000236383.9	1.28149	2.44008	6.87795	0.0199796	0.914251
ENSG00000236496.2	-3.2662	-0.435949	4.60101	0.0498436	0.998156
ENSG00000236567.2	2.88105	1.56824	12.7818	0.00301327	0.630438
ENSG00000237541.4	5.61397	4.09099	7.03013	0.0188834	0.893284
ENSG00000237711.1	2.16265	0.444966	5.50236	0.0341223	0.998156
ENSG00000237973.1	-0.967975	4.29702	6.29214	0.0249508	0.963716
ENSG00000237984.3	-1.79638	-0.182822	5.98263	0.0281528	0.997997
ENSG00000237989.2	3.13699	-0.317586	11.2862	0.00463305	0.70782
ENSG00000238105.7	-2.88532	-0.442926	7.12921	0.0182071	0.882452
ENSG00000239887.6	2.09975	-1.2575	4.88695	0.0440772	0.998156
ENSG00000239911.3	-1.51274	2.96524	7.76188	0.0144951	0.835509
ENSG00000240376.1	-1.50264	1.09978	5.48497	0.0343648	0.998156
ENSG00000240505.9	-2.52497	-1.52891	5.5988	0.0328134	0.998156
ENSG00000241061.3	-2.18178	-0.466837	7.6184	0.0152533	0.842406
ENSG00000241489.8	-2.18467	0.551109	9.05812	0.00930659	0.80176
ENSG00000242114.6	-3.75629	-0.580462	6.67615	0.0215495	0.929942
ENSG00000242498.8	-1.70472	5.71156	4.68859	0.0479879	0.998156
ENSG00000243649.9	2.4784	-0.749485	8.85563	0.00995386	0.80176
ENSG00000243753.6	2.20792	6.25062	6.59361	0.0222326	0.930048
ENSG00000244071.1	2.31606	-0.139104	6.02583	0.0276783	0.994458
ENSG00000246100.5	3.003	0.514105	11.9741	0.00378825	0.653539
ENSG00000248905.10	-2.60012	3.98177	13.2763	0.00262912	0.630438
ENSG00000249780.1	5.75553	-2.42931	15.0004	0.0016679	0.564248
ENSG00000250274.2	1.99916	0.160248	4.60241	0.0498133	0.998156
ENSG00000251136.10	1.31493	3.34088	8.46704	0.0113473	0.80176
ENSG00000251230.6	2.70565	0.0909277	10.1066	0.00664102	0.750715
ENSG00000251364.8	-1.36319	2.80768	5.52894	0.0337556	0.998156
ENSG00000251661.3	2.62461	-0.00852437	8.36603	0.0117457	0.812399
ENSG00000253276.5	1.61144	5.45278	6.24156	0.0254438	0.966802
ENSG00000253669.4	1.77941	0.804824	7.73574	0.0146299	0.835509
ENSG00000253998.3	6.04913	-1.54517	18.871	0.00066272	0.564248
ENSG00000254017.1	2.56379	1.6147	14.2509	0.00202516	0.595991
ENSG00000254759.1	-2.26856	-0.480846	10.8491	0.00528227	0.709264
ENSG00000254815.6	-2.0208	-0.42992	7.48568	0.0159958	0.857637
ENSG00000255328.2	3.66587	-0.348346	9.29298	0.00861582	0.80176
ENSG00000255389.1	-2.09131	-0.648591	6.13047	0.0265671	0.977318
ENSG00000257122.5	1.3779	2.96184	8.31518	0.0119523	0.818085
ENSG00000258521.1	2.41808	0.64513	5.84992	0.029671	0.998156
ENSG00000258738.1	0.97354	2.79438	5.30895	0.0369363	0.998156
ENSG00000259207.9	3.39105	0.83224	7.09383	0.0184453	0.890178
ENSG00000259865.1	1.39585	3.5933	6.12087	0.0266668	0.978587
ENSG00000260916.8	-0.815872	4.31737	5.27727	0.0374228	0.998156
ENSG00000261172.1	-1.51643	0.865252	6.3977	0.0239571	0.958269
ENSG00000261226.1	-2.71943	-0.209906	5.24516	0.0379235	0.998156
ENSG00000261327.5	-6.61201	-1.19455	7.2443	0.0174565	0.875805
ENSG00000261512.2	2.11444	-0.625946	5.03846	0.0413412	0.998156
ENSG00000262580.5	-1.30711	4.12979	7.20708	0.0176952	0.875805
ENSG00000264112.1	-2.21471	3.60325	5.05974	0.0409732	0.998156
ENSG00000265148.7	1.7189	2.37688	18.3316	0.000748279	0.564248
ENSG00000265354.4	0.740697	4.48216	4.92966	0.043285	0.998156
ENSG00000265531.3	2.73715	0.716203	8.66441	0.0106132	0.80176
ENSG00000267106.9	-1.56177	0.936943	6.84317	0.0202405	0.923373
ENSG00000267491.1	-6.42856	-1.48192	5.10149	0.0402622	0.998156
ENSG00000269902.1	2.54573	0.661238	9.93188	0.00701677	0.750715
ENSG00000270069.2	1.66997	3.56397	6.13174	0.026554	0.977318
ENSG00000270972.1	3.64476	-1.08473	6.91362	0.0197162	0.904955
ENSG00000271270.8	-4.26105	-0.816245	5.89026	0.0291995	0.998156
ENSG00000272556.3	-1.25585	1.53714	4.76597	0.0464155	0.998156
ENSG00000272666.1	3.0628	1.0582	13.6319	0.0023875	0.617578
ENSG00000272669.1	1.51598	1.09843	7.03571	0.0188445	0.893284
ENSG00000273270.1	1.31847	2.4297	4.75196	0.0466958	0.998156
ENSG00000273272.2	2.96508	1.17777	12.6273	0.00314622	0.630438
ENSG00000273314.1	1.50601	0.284038	4.78103	0.0461167	0.998156
ENSG00000273338.1	1.52633	2.66343	4.61647	0.04951	0.998156
ENSG00000273820.2	1.03767	2.04051	5.49209	0.0342653	0.998156
ENSG00000274021.1	1.99574	3.5777	11.0605	0.00495596	0.709264
ENSG00000274461.2	-6.74288	-0.909227	7.28283	0.0172133	0.875805
ENSG00000275106.1	1.91581	1.83606	4.77193	0.046297	0.998156
ENSG00000275210.1	1.42949	3.29569	5.01053	0.0418303	0.998156
ENSG00000275395.7	-3.55812	1.0492	8.25041	0.0122215	0.826275
ENSG00000275582.1	1.09341	1.25037	5.30721	0.0369629	0.998156
ENSG00000277443.3	1.30985	8.91487	9.13965	0.0090598	0.80176
ENSG00000277511.1	1.66435	0.989092	5.83966	0.0297923	0.998156
ENSG00000278922.1	-2.57441	0.14534	9.54401	0.007942	0.794676
ENSG00000279406.1	-2.0902	-0.00626714	6.36661	0.024245	0.959016
ENSG00000279766.1	-4.75201	-0.998187	4.5974	0.049922	0.998156
ENSG00000280411.1	4.15566	-1.24409	5.52654	0.0337884	0.998156
ENSG00000280798.1	-1.41424	2.86869	4.65568	0.0486756	0.998156
ENSG00000282851.2	0.863422	3.92312	4.93311	0.0432217	0.998156
ENSG00000283828.1	3.20592	-0.579284	8.42908	0.0114952	0.802469
ENSG00000286035.1	1.9507	-0.134149	7.61055	0.0152961	0.842406
ENSG00000286256.2	2.75061	-0.551018	12.7841	0.0030113	0.630438
ENSG00000287823.1	-6.45654	-1.36914	11.1207	0.00486747	0.709264
ENSG00000288838.1	1.51966	2.50713	4.70775	0.0475928	0.998156
ENSG00000288882.1	4.17135	-1.35379	6.4844	0.0231755	0.9402
ENSG00000288908.1	1.88274	0.130496	7.06516	0.018641	0.893284
ENSG00000288990.1	1.51413	2.086	8.65842	0.0106347	0.80176
ENSG00000289071.1	-5.58023	-1.195	5.54009	0.0336031	0.998156
ENSG00000289198.1	2.87796	-0.0684945	7.96689	0.0134861	0.835509
ENSG00000289234.1	3.17032	2.62121	29.3674	8.81445e-05	0.440987
ENSG00000289341.1	1.3087	0.0207248	4.70754	0.0475971	0.998156
ENSG00000289521.1	-6.01823	-0.791259	5.99276	0.0280407	0.997997
ENSG00000289589.1	3.41656	-1.06759	15.1447	0.00160774	0.564248
ENSG00000289621.1	3.2471	-0.292051	5.54966	0.0334729	0.998156

## Sheet: DEGs_CasevsSLE_0.05_0.58
	logFC	logCPM	F	PValue	fdr
ENSG00000000971.16	2.46591	-0.0773635	8.07612	0.0129818	0.966363
ENSG00000002549.13	1.75588	7.60384	14.6977	0.00180269	0.940896
ENSG00000002919.15	0.668593	5.67759	6.80109	0.0205613	0.966363
ENSG00000005448.17	-1.56967	1.2451	6.14487	0.0264183	0.966363
ENSG00000007255.10	-1.47537	3.38255	5.73664	0.0310429	0.966363
ENSG00000008311.16	1.91524	0.406428	14.4084	0.00194334	0.940896
ENSG00000008441.19	0.870024	3.78252	7.25905	0.0173629	0.966363
ENSG00000013588.9	-8.97943	-0.998742	4.92774	0.0433203	0.966363
ENSG00000017483.16	2.01348	0.456756	10.9395	0.0051398	0.966363
ENSG00000019485.14	1.54546	2.37563	6.23611	0.0254976	0.966363
ENSG00000023902.14	0.955317	8.11715	6.48627	0.0231589	0.966363
ENSG00000025708.14	1.3631	9.57484	10.7075	0.00551462	0.966363
ENSG00000026025.16	-1.25945	10.8393	11.9478	0.00381706	0.940896
ENSG00000035720.8	2.1205	0.52414	4.80942	0.0455593	0.966363
ENSG00000037749.13	0.899981	4.76249	5.23163	0.0381368	0.966363
ENSG00000040633.13	1.15721	4.67479	8.5822	0.0109121	0.966363
ENSG00000041357.16	0.838916	7.13427	5.14257	0.0395765	0.966363
ENSG00000041802.11	0.756635	5.29118	5.27999	0.0373808	0.966363
ENSG00000042317.17	-1.53914	1.27878	4.7961	0.0458199	0.966363
ENSG00000047597.7	3.6844	-1.17903	9.2879	0.00863012	0.966363
ENSG00000048052.24	-0.803016	5.30489	5.91285	0.0289394	0.966363
ENSG00000049759.20	-1.38833	3.03376	5.39583	0.03564	0.966363
ENSG00000055130.18	1.56216	6.71302	14.2856	0.00200682	0.940896
ENSG00000056558.11	-0.897549	4.17042	7.79895	0.0143063	0.966363
ENSG00000057294.16	-4.23341	1.05037	8.76392	0.010264	0.966363
ENSG00000059378.13	1.18447	6.82621	5.45063	0.0348496	0.966363
ENSG00000059588.10	-0.834148	4.87628	5.66103	0.0319998	0.966363
ENSG00000059915.17	-1.39148	0.759972	5.66994	0.0318853	0.966363
ENSG00000063046.18	-1.02673	8.2595	7.49966	0.0159157	0.966363
ENSG00000067208.16	0.62709	5.48996	5.8967	0.0291252	0.966363
ENSG00000067715.14	-6.25355	-0.578318	4.80462	0.045653	0.966363
ENSG00000068079.8	1.78788	5.94866	8.40779	0.0115791	0.966363
ENSG00000069849.11	1.03805	7.14027	6.07429	0.0271571	0.966363
ENSG00000069943.10	0.801772	3.68546	6.19518	0.025906	0.966363
ENSG00000069998.12	-0.872884	5.19229	6.88755	0.0199084	0.966363
ENSG00000070081.18	-1.22425	4.61691	10.4056	0.0060504	0.966363
ENSG00000070756.17	-0.625269	10.938	5.43012	0.0351429	0.966363
ENSG00000071242.12	-1.17768	2.62032	5.22251	0.0382813	0.966363
ENSG00000071889.17	-0.796059	4.34275	5.67263	0.0318507	0.966363
ENSG00000072274.13	-2.05437	6.58684	5.59524	0.0328606	0.966363
ENSG00000074706.14	1.58204	4.61931	6.74071	0.0210322	0.966363
ENSG00000075151.24	-0.961271	6.33315	5.77397	0.0305827	0.966363
ENSG00000075223.14	-2.04005	4.35934	6.60944	0.0220996	0.966363
ENSG00000075426.12	-2.56555	9.13674	5.41695	0.0353329	0.966363
ENSG00000077063.11	-8.05159	0.230972	5.28182	0.0373525	0.966363
ENSG00000078399.19	2.14793	-0.140728	6.05339	0.0273804	0.966363
ENSG00000079263.19	0.991698	3.53344	4.9632	0.0426746	0.966363
ENSG00000083520.15	0.821382	6.03979	5.15574	0.0393596	0.966363
ENSG00000085415.16	1.05095	4.96338	8.32102	0.0119283	0.966363
ENSG00000087074.8	-1.961	10.0617	7.45349	0.0161822	0.966363
ENSG00000087077.14	1.04068	3.10672	8.67751	0.0105665	0.966363
ENSG00000087253.13	0.928841	6.91521	5.42487	0.0352185	0.966363
ENSG00000089351.15	-0.716454	5.93928	4.77761	0.0461843	0.966363
ENSG00000090621.15	-0.959207	7.55456	6.1362	0.0265077	0.966363
ENSG00000091157.15	0.980276	4.872	7.1046	0.0183724	0.966363
ENSG00000096968.14	1.38841	7.86767	14.7926	0.00175913	0.940896
ENSG00000096996.16	1.10423	4.50319	5.19809	0.0386716	0.966363
ENSG00000099804.9	-0.889076	4.80052	6.87493	0.0200021	0.966363
ENSG00000099860.9	-2.48807	7.94877	6.92641	0.0196227	0.966363
ENSG00000099954.19	-2.23564	0.162899	7.50632	0.0158777	0.966363
ENSG00000100079.7	1.81821	6.57433	5.86784	0.0294605	0.966363
ENSG00000100129.18	-1.06248	7.9776	6.38563	0.0240684	0.966363
ENSG00000100167.21	7.77461	-0.915555	13.1338	0.00273369	0.940896
ENSG00000100220.12	1.19982	6.15632	8.66852	0.0105985	0.966363
ENSG00000100427.16	1.27971	3.29627	5.77425	0.0305793	0.966363
ENSG00000100490.10	1.81906	2.44751	9.99311	0.00688236	0.966363
ENSG00000100567.13	0.622614	6.08884	5.80707	0.0301814	0.966363
ENSG00000100911.16	1.30935	7.43857	11.246	0.00468879	0.966363
ENSG00000101138.12	0.995278	3.59703	8.87319	0.00989571	0.966363
ENSG00000101191.17	0.738397	6.27511	7.80747	0.0142633	0.966363
ENSG00000101596.17	1.1594	8.68994	7.76845	0.0144614	0.966363
ENSG00000102221.14	1.1046	1.04723	7.22661	0.0175695	0.966363
ENSG00000102878.18	-1.1221	2.55314	4.89244	0.0439745	0.966363
ENSG00000103042.9	0.882711	4.17253	5.74845	0.0308965	0.966363
ENSG00000103313.13	1.26261	7.51124	5.59453	0.03287	0.966363
ENSG00000103966.11	1.15822	6.4206	6.60559	0.0221319	0.966363
ENSG00000103978.16	0.90396	5.85577	13.6421	0.00238098	0.940896
ENSG00000104177.19	-3.03665	0.0696954	7.47537	0.0160553	0.966363
ENSG00000104814.13	-1.01812	4.61026	5.73152	0.0311066	0.966363
ENSG00000104960.15	-0.744867	5.60841	5.71744	0.0312826	0.966363
ENSG00000105048.18	1.88277	3.56842	5.51717	0.0339174	0.966363
ENSG00000105220.17	-1.53279	7.0031	5.34397	0.0364072	0.966363
ENSG00000105492.16	-5.70468	-1.01592	6.40531	0.0238873	0.966363
ENSG00000105612.9	0.805118	6.11044	4.85588	0.0446643	0.966363
ENSG00000105649.10	-2.54274	0.709084	7.33838	0.0168696	0.966363
ENSG00000105672.15	-2.34341	-1.14635	6.54529	0.0226441	0.966363
ENSG00000105726.17	1.08711	6.55541	5.63904	0.0322845	0.966363
ENSG00000105866.15	1.3411	3.20165	7.54678	0.0156489	0.966363
ENSG00000105967.16	0.836259	7.47408	5.21622	0.0383814	0.966363
ENSG00000106003.14	1.21653	7.47596	6.97682	0.0192593	0.966363
ENSG00000106591.4	0.828194	4.43039	5.46352	0.0346667	0.966363
ENSG00000106868.17	1.17391	6.3686	12.0397	0.00371744	0.940896
ENSG00000107201.11	1.73055	2.94094	4.75229	0.0466891	0.966363
ENSG00000107282.8	-2.73616	0.772573	5.8453	0.0297255	0.966363
ENSG00000107338.10	-3.33365	1.11558	4.60984	0.0496526	0.966363
ENSG00000107815.10	2.098	1.54643	6.48062	0.0232089	0.966363
ENSG00000108587.16	1.06048	4.70838	8.23768	0.0122753	0.966363
ENSG00000108622.11	0.948601	4.2829	5.38825	0.035751	0.966363
ENSG00000108679.13	2.90615	6.11083	8.31152	0.0119673	0.966363
ENSG00000108771.13	1.76013	5.39188	6.66998	0.0215997	0.966363
ENSG00000108839.12	0.941076	2.23765	4.82759	0.0452069	0.966363
ENSG00000109321.11	-2.8168	2.66619	5.5448	0.0335389	0.966363
ENSG00000109906.15	-3.68345	4.35644	5.56526	0.0332618	0.966363
ENSG00000110011.14	-0.799429	5.34412	6.91468	0.0197084	0.966363
ENSG00000110066.15	0.711955	6.11053	5.61719	0.0325704	0.966363
ENSG00000111224.14	1.41421	4.28722	10.361	0.00613464	0.966363
ENSG00000111331.14	2.26193	8.71351	6.30081	0.0248674	0.966363
ENSG00000111696.12	-2.61555	2.33028	7.52332	0.0157811	0.966363
ENSG00000111796.4	-3.55292	0.610969	5.67838	0.0317772	0.966363
ENSG00000111912.20	1.15848	5.33782	11.9012	0.00386881	0.940896
ENSG00000112195.9	1.12459	4.05924	7.21696	0.0176315	0.966363
ENSG00000112249.14	0.840584	5.71688	6.63729	0.021868	0.966363
ENSG00000112308.13	0.671844	7.43056	4.92527	0.0433656	0.966363
ENSG00000112419.15	1.37959	5.47518	14.1315	0.00208984	0.940896
ENSG00000112599.9	-1.55339	0.240121	5.21894	0.0383381	0.966363
ENSG00000113140.11	1.89518	3.19221	7.15761	0.0180185	0.966363
ENSG00000113368.12	1.11234	6.11654	4.7042	0.0476657	0.966363
ENSG00000114023.16	-2.9346	4.11602	7.43902	0.0162668	0.966363
ENSG00000114446.5	-1.01738	4.19815	5.82322	0.0299878	0.966363
ENSG00000115255.12	-1.22508	0.0478153	4.79353	0.0458704	0.966363
ENSG00000115267.9	1.63607	6.06946	5.865	0.0294937	0.966363
ENSG00000115415.20	2.12201	9.04531	13.7333	0.00232332	0.940896
ENSG00000115419.13	0.951147	6.56554	6.026	0.0276764	0.966363
ENSG00000115525.18	0.871101	6.22165	4.8126	0.0454974	0.966363
ENSG00000115594.12	-2.5951	4.07715	6.60819	0.0221101	0.966363
ENSG00000115884.11	3.89906	-2.03918	5.80417	0.0302163	0.966363
ENSG00000116032.5	-2.25268	0.171533	8.94547	0.00966046	0.966363
ENSG00000116199.12	0.868813	5.61208	10.2611	0.006328	0.966363
ENSG00000116641.18	0.905607	3.61629	4.94034	0.0430895	0.966363
ENSG00000116679.16	-1.58636	8.1946	9.98073	0.00690929	0.966363
ENSG00000116863.11	0.797641	4.61437	5.04445	0.0412373	0.966363
ENSG00000117010.17	1.35759	2.08442	9.17548	0.00895374	0.966363
ENSG00000117013.17	2.30382	-0.578759	6.15975	0.0262655	0.966363
ENSG00000117226.12	1.7261	4.92777	14.8163	0.00174845	0.940896
ENSG00000117228.11	2.25469	6.77947	7.16409	0.0179757	0.966363
ENSG00000117266.16	1.22562	2.56199	7.54741	0.0156454	0.966363
ENSG00000117475.14	0.988769	4.09209	5.35965	0.0361733	0.966363
ENSG00000117543.22	-1.62254	2.97085	5.21252	0.0384404	0.966363
ENSG00000118242.16	-2.22093	-0.245123	6.47795	0.0232325	0.966363
ENSG00000118246.14	0.864993	4.77092	6.48147	0.0232014	0.966363
ENSG00000118503.16	-2.38429	10.0372	5.83939	0.0297955	0.966363
ENSG00000118620.13	0.908297	4.59915	7.10825	0.0183477	0.966363
ENSG00000118707.11	0.883153	4.85517	6.18785	0.0259798	0.966363
ENSG00000118785.15	-7.01315	0.972493	5.37508	0.0359446	0.966363
ENSG00000119917.15	2.98631	7.06198	8.72703	0.0103919	0.966363
ENSG00000119922.11	2.76003	6.608	8.71644	0.0104289	0.966363
ENSG00000120093.12	1.65424	0.225944	5.64886	0.0321571	0.966363
ENSG00000120217.14	2.44036	1.21472	5.06945	0.0408065	0.966363
ENSG00000120539.15	1.03608	4.14951	7.78322	0.014386	0.966363
ENSG00000120800.5	1.09733	3.26834	5.39961	0.0355847	0.966363
ENSG00000120885.22	2.21489	3.32006	10.1099	0.00663407	0.966363
ENSG00000121966.7	-4.08225	8.40186	5.17914	0.0389777	0.966363
ENSG00000122406.14	-1.0512	9.36476	5.39061	0.0357164	0.966363
ENSG00000122643.23	1.37708	5.44421	11.7758	0.00401208	0.940896
ENSG00000122692.9	0.643623	6.30187	4.63821	0.0490451	0.966363
ENSG00000122884.13	-2.35962	6.1106	6.51776	0.0228826	0.966363
ENSG00000123609.11	1.21042	5.85338	7.53582	0.0157105	0.966363
ENSG00000123685.9	1.51067	3.0406	5.64554	0.0322001	0.966363
ENSG00000123689.6	-6.75821	7.8342	8.13222	0.0127312	0.966363
ENSG00000124217.5	1.20771	1.46727	5.15502	0.0393716	0.966363
ENSG00000124256.15	2.17685	4.60262	10.3188	0.00621542	0.966363
ENSG00000124279.12	1.00249	3.11818	7.27937	0.017235	0.966363
ENSG00000124615.20	-7.84317	-1.44138	4.61567	0.0495271	0.966363
ENSG00000125457.15	-0.733128	4.86509	5.60017	0.0327951	0.966363
ENSG00000125484.12	0.858506	4.6026	6.0987	0.0268989	0.966363
ENSG00000125733.18	-2.80832	2.10037	5.24107	0.0379879	0.966363
ENSG00000126246.10	1.88883	2.93532	6.59358	0.0222328	0.966363
ENSG00000126814.7	1.06285	2.30745	7.01603	0.0189819	0.966363
ENSG00000127527.14	-0.740999	5.24542	5.04391	0.0412467	0.966363
ENSG00000127578.7	-2.5212	0.0643349	6.19673	0.0258903	0.966363
ENSG00000127954.13	2.79794	5.75174	34.0867	4.18016e-05	0.3137
ENSG00000127989.14	1.02099	3.28027	6.44572	0.0235204	0.966363
ENSG00000128185.10	-0.766232	3.80956	5.28987	0.0372284	0.966363
ENSG00000128283.7	1.81388	3.66513	6.73183	0.0211025	0.966363
ENSG00000128383.13	1.9539	8.42216	8.01195	0.0132753	0.966363
ENSG00000129295.10	2.01133	2.00139	6.31335	0.0247473	0.966363
ENSG00000129422.15	5.55405	1.05692	8.45865	0.0113798	0.966363
ENSG00000129521.15	-6.07455	-0.842475	8.01662	0.0132537	0.966363
ENSG00000129696.13	0.934639	2.35801	5.15054	0.0394451	0.966363
ENSG00000130147.16	-2.97783	2.05434	18.5687	0.000709197	0.940896
ENSG00000130303.14	1.03605	7.00184	6.36687	0.0242425	0.966363
ENSG00000130304.17	-0.747576	5.2971	5.70966	0.0313804	0.966363
ENSG00000130348.11	1.48022	4.0107	14.8003	0.00175567	0.940896
ENSG00000130487.9	4.01865	4.58863	30.6117	7.18372e-05	0.359402
ENSG00000130558.20	-3.61957	3.19578	13.1752	0.00270281	0.940896
ENSG00000130935.10	0.942664	4.88091	9.2304	0.00879392	0.966363
ENSG00000131979.20	1.46712	7.10128	12.9223	0.00289793	0.940896
ENSG00000132109.10	1.41828	5.22203	9.45172	0.00818242	0.966363
ENSG00000132274.16	1.19119	9.05906	5.47202	0.0345468	0.966363
ENSG00000132357.14	1.64865	5.05116	7.40613	0.016461	0.966363
ENSG00000132434.10	1.56731	4.51853	12.6506	0.00312571	0.940896
ENSG00000132465.12	4.69903	4.02517	8.88059	0.00987131	0.966363
ENSG00000132485.14	0.614107	6.38066	4.61416	0.0495596	0.966363
ENSG00000132535.22	-0.738776	5.67889	4.96325	0.0426736	0.966363
ENSG00000132681.17	5.95407	0.588304	5.388	0.0357546	0.966363
ENSG00000132825.7	0.95942	4.01502	4.78323	0.0460733	0.966363
ENSG00000133028.12	0.758808	5.01218	7.74415	0.0145864	0.966363
ENSG00000133101.10	3.94887	-1.55204	4.93185	0.0432449	0.966363
ENSG00000133216.17	1.86312	4.56282	6.25347	0.0253267	0.966363
ENSG00000133393.13	0.665409	4.97213	4.74741	0.0467872	0.966363
ENSG00000133466.14	-1.82306	0.920839	7.21414	0.0176497	0.966363
ENSG00000133561.15	2.30126	6.61322	7.00738	0.0190427	0.966363
ENSG00000133639.6	-1.81786	8.27717	10.2353	0.00637891	0.966363
ENSG00000134247.10	-2.54499	2.50392	9.52069	0.00800197	0.966363
ENSG00000134321.13	3.20781	6.13006	7.2349	0.0175165	0.966363
ENSG00000134326.12	2.59113	7.06683	7.63315	0.0151733	0.966363
ENSG00000134470.21	1.60662	4.33418	8.68261	0.0105484	0.966363
ENSG00000134571.12	0.927622	3.84673	5.99581	0.028007	0.966363
ENSG00000134852.15	0.902157	4.6515	6.61292	0.0220706	0.966363
ENSG00000134987.13	0.810872	4.67409	5.0681	0.0408296	0.966363
ENSG00000135114.13	2.1142	6.00973	8.61229	0.0108016	0.966363
ENSG00000135245.10	-8.48444	5.19922	6.18997	0.0259585	0.966363
ENSG00000135424.19	-1.6845	2.19772	6.10943	0.0267863	0.966363
ENSG00000135766.9	-1.73357	3.81517	4.92205	0.0434249	0.966363
ENSG00000136235.17	-2.9659	2.52568	4.6418	0.048969	0.966363
ENSG00000136514.3	2.36881	2.42046	11.8125	0.00396955	0.940896
ENSG00000136682.16	0.820952	3.91896	4.77505	0.0462352	0.966363
ENSG00000136783.10	0.756295	5.4833	4.73627	0.0470118	0.966363
ENSG00000136816.16	1.96751	6.04775	8.7888	0.0101788	0.966363
ENSG00000136897.8	1.21689	3.03417	5.77115	0.0306173	0.966363
ENSG00000136940.14	0.724754	3.92611	5.48338	0.0343871	0.966363
ENSG00000136960.13	2.83105	0.959277	7.74708	0.0145712	0.966363
ENSG00000137364.5	1.34495	5.91428	8.28997	0.0120562	0.966363
ENSG00000137414.7	1.24538	6.67572	5.98902	0.028082	0.966363
ENSG00000137574.11	0.746029	4.37716	4.88215	0.0441673	0.966363
ENSG00000137628.18	2.05168	5.59242	7.24621	0.0174444	0.966363
ENSG00000137709.10	3.77365	-0.603853	7.45687	0.0161625	0.966363
ENSG00000137760.15	1.79488	3.04591	12.7301	0.00305704	0.940896
ENSG00000138035.15	1.91655	5.40583	7.19522	0.0177721	0.966363
ENSG00000138172.11	1.09873	6.25457	5.42722	0.0351847	0.966363
ENSG00000138376.11	1.29329	2.38632	9.04042	0.0093612	0.966363
ENSG00000138386.17	1.41075	5.63385	6.91523	0.0197044	0.966363
ENSG00000138496.17	1.78002	7.67611	8.73802	0.0103536	0.966363
ENSG00000138642.16	2.48272	4.55318	12.969	0.00286069	0.940896
ENSG00000138760.11	0.947587	7.68866	5.88711	0.0292361	0.966363
ENSG00000139168.9	-0.805302	4.34047	5.65062	0.0321343	0.966363
ENSG00000139618.17	1.39841	2.21733	7.7389	0.0146135	0.966363
ENSG00000139641.13	0.966764	6.71567	4.99862	0.0420408	0.966363
ENSG00000139651.11	0.97596	5.29046	7.20504	0.0177085	0.966363
ENSG00000140030.6	1.41098	5.60905	16.4713	0.00115723	0.940896
ENSG00000140104.14	-1.7082	0.128928	8.43745	0.0114624	0.966363
ENSG00000140105.18	1.44965	9.25832	10.0552	0.00674903	0.966363
ENSG00000140280.14	1.29378	4.93442	8.76596	0.010257	0.966363
ENSG00000140386.13	0.829564	4.06767	4.83337	0.0450954	0.966363
ENSG00000140853.17	0.921452	7.84222	6.76406	0.0208486	0.966363
ENSG00000141076.18	0.789642	4.31562	6.11137	0.026766	0.966363
ENSG00000141837.22	1.52703	-0.172206	5.64914	0.0321534	0.966363
ENSG00000142089.17	2.86152	8.04994	8.77209	0.0102359	0.966363
ENSG00000142156.16	-7.23619	-0.653112	10.7521	0.00544013	0.966363
ENSG00000142173.16	-2.12517	0.231344	4.73655	0.0470062	0.966363
ENSG00000142552.8	-1.52997	4.55032	6.33907	0.0245032	0.966363
ENSG00000142961.16	1.2943	4.9422	7.53724	0.0157025	0.966363
ENSG00000143344.16	1.95554	4.61458	5.36277	0.0361269	0.966363
ENSG00000143382.16	0.758731	6.8284	4.83874	0.0449921	0.966363
ENSG00000143554.14	0.901324	6.5026	5.17032	0.0391212	0.966363
ENSG00000143570.19	1.07945	0.66114	4.82608	0.0452359	0.966363
ENSG00000143772.11	-1.08299	5.98519	7.36948	0.0166806	0.966363
ENSG00000144218.21	-2.49453	3.08745	9.00245	0.00947958	0.966363
ENSG00000144354.14	-2.08433	0.634096	5.01216	0.0418016	0.966363
ENSG00000144369.14	-1.92176	-0.475306	5.2148	0.0384041	0.966363
ENSG00000145050.19	-1.93966	4.5825	5.3936	0.0356725	0.966363
ENSG00000145287.11	1.5605	6.21211	6.74824	0.0209727	0.966363
ENSG00000145349.18	2.10389	5.65017	25.5259	0.000172649	0.647823
ENSG00000145979.18	-1.1508	3.39382	8.00276	0.013318	0.966363
ENSG00000146215.14	-1.86246	-0.39531	4.74137	0.0469087	0.966363
ENSG00000147894.17	1.00385	8.73431	5.61303	0.0326251	0.966363
ENSG00000148297.16	0.671839	5.80944	4.66436	0.0484931	0.966363
ENSG00000149131.17	3.30466	5.28038	13.3279	0.00259234	0.940896
ENSG00000150337.14	1.22544	4.23209	4.84036	0.0449611	0.966363
ENSG00000150760.13	1.46923	1.28529	8.59614	0.0108608	0.966363
ENSG00000150907.10	-1.63199	5.11084	9.17903	0.00894331	0.966363
ENSG00000150990.9	0.704158	5.03782	4.95913	0.0427482	0.966363
ENSG00000151006.7	-1.69343	1.37265	4.91251	0.0436011	0.966363
ENSG00000151422.14	1.08785	3.71405	7.21665	0.0176335	0.966363
ENSG00000151490.15	1.29662	4.33056	5.62422	0.0324781	0.966363
ENSG00000152133.16	-1.79335	4.02345	6.88825	0.0199032	0.966363
ENSG00000152766.6	2.95956	3.38408	10.531	0.0058208	0.966363
ENSG00000152778.10	1.86699	5.52579	13.3633	0.00256749	0.940896
ENSG00000152804.11	1.00343	6.77689	6.29015	0.0249699	0.966363
ENSG00000153029.16	1.0034	6.59127	7.32698	0.0169394	0.966363
ENSG00000153048.11	-1.21952	3.70456	5.95298	0.028484	0.966363
ENSG00000153531.15	-2.20221	0.0229591	5.40675	0.0354808	0.966363
ENSG00000154153.15	2.02687	3.09937	9.79678	0.00732417	0.966363
ENSG00000154451.15	2.28947	7.0056	8.10553	0.0128497	0.966363
ENSG00000154856.13	-2.72857	1.68896	4.88098	0.0441893	0.966363
ENSG00000155070.8	8.41874	-0.88357	5.87735	0.0319065	0.966363
ENSG00000155100.11	0.717305	3.92907	5.56925	0.0332081	0.966363
ENSG00000155158.20	1.51187	3.43777	7.53484	0.0157161	0.966363
ENSG00000155363.19	1.26947	5.70617	7.8724	0.0139406	0.966363
ENSG00000155966.14	-1.83228	0.612559	4.82482	0.0452603	0.966363
ENSG00000156587.16	1.23426	6.8789	8.46021	0.0113738	0.966363
ENSG00000156853.13	0.85852	3.89069	5.35103	0.0363017	0.966363
ENSG00000157514.18	-1.78677	9.11258	4.8093	0.0455616	0.966363
ENSG00000157557.13	-1.57563	7.32227	8.75762	0.0102857	0.966363
ENSG00000157823.17	-0.889394	4.25404	5.25075	0.0378358	0.966363
ENSG00000158428.4	-1.42515	1.09093	6.08597	0.0270332	0.966363
ENSG00000159202.18	0.77216	6.83617	6.60437	0.0221421	0.966363
ENSG00000159399.10	-4.31097	9.0157	6.25154	0.0253456	0.966363
ENSG00000160013.9	1.27039	5.75248	5.99575	0.0280077	0.966363
ENSG00000160201.12	-10.3329	2.71353	7.63223	0.0151783	0.966363
ENSG00000160223.17	-4.69982	2.4364	5.10226	0.0402491	0.966363
ENSG00000160323.19	-1.56459	0.179736	4.97846	0.0424002	0.966363
ENSG00000162512.16	1.29856	3.85003	7.35212	0.0167857	0.966363
ENSG00000162576.17	-1.14071	2.65672	6.8597	0.020116	0.966363
ENSG00000162591.16	-1.40185	4.22962	4.60597	0.0497363	0.966363
ENSG00000162614.19	3.19925	3.39862	13.7571	0.0023086	0.940896
ENSG00000162772.17	-4.54706	6.46825	5.92597	0.0287896	0.966363
ENSG00000162851.8	1.06739	3.12971	5.04251	0.0412709	0.966363
ENSG00000162946.23	1.47258	4.9837	12.7107	0.00307367	0.940896
ENSG00000163319.11	1.31663	2.61369	5.58454	0.0330031	0.966363
ENSG00000163378.14	1.12087	3.51658	9.94238	0.0069935	0.966363
ENSG00000163430.12	2.24217	-1.44496	5.03879	0.0413356	0.966363
ENSG00000163481.8	0.827983	3.43255	5.16321	0.0392373	0.966363
ENSG00000163510.14	0.855911	5.23137	5.78953	0.0303933	0.966363
ENSG00000163666.10	2.88103	0.847678	10.4391	0.00598811	0.966363
ENSG00000163703.20	-1.74351	1.36906	6.58951	0.0222672	0.966363
ENSG00000163823.4	1.09285	8.49325	5.33061	0.036608	0.966363
ENSG00000163840.10	1.48464	6.88453	6.29458	0.0249273	0.966363
ENSG00000163913.14	-0.922575	3.96624	5.06975	0.0408014	0.966363
ENSG00000164056.11	-4.71918	0.420245	5.94323	0.0285938	0.966363
ENSG00000164105.4	-2.03682	4.453	4.99904	0.0420335	0.966363
ENSG00000164125.16	1.19799	7.57013	5.34446	0.0363999	0.966363
ENSG00000164163.11	0.768689	5.64205	5.22945	0.0381713	0.966363
ENSG00000164251.5	2.0242	3.64398	6.74956	0.0209624	0.966363
ENSG00000164308.17	1.87665	6.78648	8.19258	0.012468	0.966363
ENSG00000164904.18	-2.93538	-0.859224	5.02544	0.0415684	0.966363
ENSG00000165030.4	-2.54157	7.03083	5.18385	0.0389015	0.966363
ENSG00000165185.15	1.74905	4.85023	5.5132	0.0339722	0.966363
ENSG00000165259.14	1.21409	2.13738	7.31621	0.0170058	0.966363
ENSG00000165271.17	0.889351	5.33924	9.1248	0.00910417	0.966363
ENSG00000165548.11	-1.96508	2.63073	7.77642	0.0144207	0.966363
ENSG00000165637.14	-1.06558	5.34212	4.61025	0.0496439	0.966363
ENSG00000165806.21	1.34002	5.00426	9.08328	0.00922962	0.966363
ENSG00000165949.13	4.88076	5.41541	4.9713	0.0425287	0.966363
ENSG00000165959.12	-1.16418	6.71942	6.60782	0.0221132	0.966363
ENSG00000165985.10	1.47125	0.722093	5.69831	0.0315237	0.966363
ENSG00000166278.15	2.24303	2.40767	10.1518	0.00654767	0.966363
ENSG00000166323.13	-2.34354	-0.457462	5.2099	0.0384824	0.966363
ENSG00000166669.14	-1.12548	2.77264	5.72814	0.0311487	0.966363
ENSG00000166710.22	0.60618	13.0582	6.04391	0.0274825	0.966363
ENSG00000166750.10	2.68899	5.95248	13.493	0.00247869	0.940896
ENSG00000166793.13	3.32245	0.76425	9.50658	0.00803852	0.966363
ENSG00000167074.15	1.29491	2.60822	11.2829	0.00463756	0.966363
ENSG00000167658.16	-0.876916	11.0248	5.56307	0.0332913	0.966363
ENSG00000167721.11	0.721792	4.30051	5.17503	0.0390445	0.966363
ENSG00000167815.12	-1.72547	3.46297	4.93192	0.0432435	0.966363
ENSG00000168000.16	-1.04534	0.741647	5.14549	0.0395284	0.966363
ENSG00000168040.5	1.06731	2.57712	5.29247	0.0371885	0.966363
ENSG00000168062.10	2.29383	2.10484	7.17599	0.0178976	0.966363
ENSG00000168404.13	0.745284	6.69739	7.67815	0.0149321	0.966363
ENSG00000168675.19	-0.97295	5.0989	9.12693	0.0090978	0.966363
ENSG00000168826.16	0.960629	2.85915	9.50296	0.00804793	0.966363
ENSG00000169248.13	3.46668	0.360816	8.09668	0.0128893	0.966363
ENSG00000169508.7	-3.92473	6.87666	6.25093	0.0253516	0.966363
ENSG00000169567.13	-0.987254	6.76644	4.87085	0.0443803	0.966363
ENSG00000169629.12	-8.3804	0.569478	16.6388	0.00111138	0.940896
ENSG00000169855.21	3.88448	-0.119666	14.6598	0.00182044	0.940896
ENSG00000170088.14	0.795431	4.83046	5.62431	0.0324769	0.966363
ENSG00000170100.14	1.09244	3.03391	7.18151	0.0178614	0.966363
ENSG00000170175.11	1.04189	2.46378	6.08582	0.0270348	0.966363
ENSG00000170412.18	2.89389	1.23433	9.17635	0.00895116	0.966363
ENSG00000170903.12	1.2265	3.57824	7.22163	0.0176015	0.966363
ENSG00000171109.19	1.14992	5.21524	12.2803	0.00347022	0.940896
ENSG00000171448.9	0.783381	3.79901	5.28031	0.0373758	0.966363
ENSG00000171476.22	-2.84713	-0.570946	5.38221	0.0358397	0.966363
ENSG00000171631.16	2.21467	3.10245	4.59923	0.0498823	0.966363
ENSG00000171714.13	1.71987	2.41087	11.9506	0.00381398	0.940896
ENSG00000171766.17	-3.10676	0.530801	5.98041	0.0281774	0.966363
ENSG00000171862.12	-0.752732	7.61351	6.13987	0.0264698	0.966363
ENSG00000171865.10	0.794214	4.84085	5.59773	0.0328275	0.966363
ENSG00000171928.14	0.862522	3.09692	5.68792	0.0316556	0.966363
ENSG00000172116.23	2.0817	-0.443263	6.3943	0.0239884	0.966363
ENSG00000172123.13	1.43967	4.53174	5.61407	0.0326115	0.966363
ENSG00000172164.15	0.671289	6.11159	5.22515	0.0382395	0.966363
ENSG00000172183.16	1.97551	4.06562	9.63511	0.00771266	0.966363
ENSG00000172716.17	1.3774	6.78731	5.1058	0.0401895	0.966363
ENSG00000172794.20	-1.43278	5.40574	5.61678	0.0325758	0.966363
ENSG00000172819.17	1.8907	3.88535	12.5834	0.00318527	0.940896
ENSG00000172936.16	1.17823	9.06537	8.02994	0.0131922	0.966363
ENSG00000172985.11	-2.36257	1.88326	6.36672	0.0242439	0.966363
ENSG00000173110.8	1.06148	4.59562	4.75047	0.0467256	0.966363
ENSG00000173198.6	1.34747	5.26542	4.71456	0.0474534	0.966363
ENSG00000173540.14	-0.85778	3.76034	4.93258	0.0432314	0.966363
ENSG00000173599.15	-1.88874	2.59581	7.98595	0.0133964	0.966363
ENSG00000173727.13	-4.28293	-0.979045	5.20793	0.0385139	0.966363
ENSG00000173786.17	0.867296	5.87326	6.46379	0.0233586	0.966363
ENSG00000173917.11	2.16998	1.84322	12.1151	0.00363779	0.940896
ENSG00000174099.12	1.58423	1.28763	8.31778	0.0119416	0.966363
ENSG00000174125.8	1.24969	7.20309	11.1145	0.0048764	0.966363
ENSG00000174600.14	2.64611	5.70251	7.55972	0.0155766	0.966363
ENSG00000174720.17	0.642624	5.16333	4.90231	0.0437903	0.966363
ENSG00000175203.17	-0.652868	6.20068	6.28542	0.0250156	0.966363
ENSG00000175356.14	1.64948	-0.437092	7.17961	0.0178739	0.966363
ENSG00000175591.12	2.05248	5.74361	10.4606	0.00594849	0.966363
ENSG00000176155.20	-0.911943	5.42619	4.71876	0.0473676	0.966363
ENSG00000176171.12	-3.54964	3.94572	5.5377	0.0336356	0.966363
ENSG00000176871.9	0.750345	5.87522	5.16495	0.0392088	0.966363
ENSG00000177613.9	1.2143	4.43985	8.06457	0.013034	0.966363
ENSG00000177614.11	-6.60441	-0.885065	5.71493	0.0313142	0.966363
ENSG00000177989.14	1.01828	7.71931	4.79101	0.0459199	0.966363
ENSG00000178573.7	-2.41329	1.78738	6.01041	0.0278466	0.966363
ENSG00000178988.11	1.39793	4.31479	5.72297	0.0312133	0.966363
ENSG00000179044.16	1.69822	1.28702	5.77813	0.030532	0.966363
ENSG00000179094.16	-3.06565	7.99268	11.2956	0.00462015	0.966363
ENSG00000179542.16	0.93375	3.98399	7.01575	0.0189839	0.966363
ENSG00000179859.10	-1.51562	1.74332	5.18036	0.0389579	0.966363
ENSG00000180008.9	0.842964	5.7457	6.95694	0.0194017	0.966363
ENSG00000181381.15	2.12378	8.09995	13.7879	0.00228964	0.940896
ENSG00000181404.17	-2.61359	2.35408	5.72537	0.0311833	0.966363
ENSG00000181804.15	1.0788	4.89158	9.62838	0.00772934	0.966363
ENSG00000181896.12	0.762596	3.21458	4.63406	0.0491336	0.966363
ENSG00000182179.13	0.649767	7.36076	4.67756	0.048217	0.966363
ENSG00000182197.13	0.723385	5.37862	6.55573	0.0225544	0.966363
ENSG00000182308.7	-2.27844	-0.935976	5.65853	0.032032	0.966363
ENSG00000182903.16	1.50536	4.14404	6.22571	0.0256006	0.966363
ENSG00000183161.6	1.18376	2.20021	5.65769	0.0320428	0.966363
ENSG00000183486.14	1.96788	8.18785	7.33082	0.0169158	0.966363
ENSG00000183876.9	-9.5036	-0.54691	5.63356	0.0323559	0.966363
ENSG00000184164.15	-1.55744	4.83363	5.00109	0.0419971	0.966363
ENSG00000184381.20	-1.05058	1.84943	5.53774	0.0336351	0.966363
ENSG00000184428.13	-1.23845	4.1441	6.40764	0.023866	0.966363
ENSG00000184575.12	-0.738592	5.98314	6.34998	0.0244005	0.966363
ENSG00000184897.6	-1.6341	6.59574	5.16566	0.0391973	0.966363
ENSG00000185522.9	-1.54327	2.06198	5.91676	0.0288947	0.966363
ENSG00000185614.7	1.5176	0.313166	5.16077	0.0392773	0.966363
ENSG00000185650.10	-2.62062	9.70206	4.69642	0.0478259	0.966363
ENSG00000185669.6	2.16912	4.82102	7.22319	0.0175914	0.966363
ENSG00000185745.10	3.08441	6.26154	6.87456	0.0200049	0.966363
ENSG00000185885.17	3.30572	5.28413	9.88944	0.0071117	0.966363
ENSG00000186130.5	1.34215	3.67717	10.2332	0.00638309	0.966363
ENSG00000186152.6	-2.42342	0.984143	5.45279	0.0348189	0.966363
ENSG00000186222.5	0.839698	3.54854	7.22305	0.0175923	0.966363
ENSG00000186395.9	-1.33091	3.98606	5.61875	0.0325499	0.966363
ENSG00000186431.19	-1.19375	6.62054	7.25977	0.0173584	0.966363
ENSG00000187098.18	1.32673	4.49284	10.3318	0.0061903	0.966363
ENSG00000187109.15	-1.03768	8.82143	6.70366	0.0213272	0.966363
ENSG00000187608.10	2.62693	6.58733	9.87827	0.00713693	0.966363
ENSG00000187800.14	2.37386	-1.00514	4.8699	0.0443983	0.966363
ENSG00000187840.5	-0.817372	4.97522	6.45046	0.0234779	0.966363
ENSG00000187912.12	-3.2698	1.10824	7.4656	0.0161118	0.966363
ENSG00000188042.8	-3.15876	6.50103	8.55166	0.0110256	0.966363
ENSG00000188157.15	1.99939	5.00171	5.91568	0.028907	0.966363
ENSG00000188282.12	1.52834	3.77972	7.53257	0.0157288	0.966363
ENSG00000188372.15	-1.97838	1.24389	10.281	0.00628884	0.966363
ENSG00000189007.16	-0.997948	2.83132	5.8355	0.0298417	0.966363
ENSG00000196116.8	1.10867	5.40143	6.55771	0.0225375	0.966363
ENSG00000196141.14	2.43065	3.85901	9.85051	0.00720011	0.966363
ENSG00000196236.13	-1.18195	3.25961	5.52246	0.0338445	0.966363
ENSG00000196247.13	2.27714	3.58107	17.4537	0.000916065	0.940896
ENSG00000196329.12	2.75891	1.8138	7.64283	0.015121	0.966363
ENSG00000196358.12	1.47733	3.8267	7.97191	0.0134624	0.966363
ENSG00000196417.13	1.35362	3.01099	6.1448	0.026419	0.966363
ENSG00000196436.9	6.56591	1.0118	7.19757	0.0177568	0.966363
ENSG00000196466.10	1.25621	2.04613	8.68361	0.0105448	0.966363
ENSG00000196550.11	1.82351	0.769763	9.71523	0.00751723	0.966363
ENSG00000196664.5	2.29836	5.62805	7.09934	0.0184079	0.966363
ENSG00000196684.12	1.24453	6.5936	6.32161	0.0246687	0.966363
ENSG00000196935.9	-2.37445	0.514095	6.06091	0.0272998	0.966363
ENSG00000197020.12	1.73053	4.17524	10.6558	0.00560231	0.966363
ENSG00000197044.11	1.6084	2.30818	4.68142	0.0481367	0.966363
ENSG00000197121.15	1.81649	2.9848	5.86906	0.0294463	0.966363
ENSG00000197258.5	-1.27218	-0.099121	4.94915	0.0429291	0.966363
ENSG00000197272.2	1.37434	1.80389	5.2402	0.0380016	0.966363
ENSG00000197381.17	1.0913	3.61687	7.26161	0.0173468	0.966363
ENSG00000197582.5	-4.87317	5.02507	5.42333	0.0352407	0.966363
ENSG00000197646.8	2.27019	-1.07567	5.49873	0.0341728	0.966363
ENSG00000198019.13	2.08258	3.28577	10.6543	0.00560492	0.966363
ENSG00000198039.12	1.6767	1.73116	7.20575	0.0177039	0.966363
ENSG00000198042.11	1.36803	3.52307	6.91143	0.0197322	0.966363
ENSG00000198087.7	1.53464	5.24008	8.73931	0.0103491	0.966363
ENSG00000198113.3	1.26096	6.23627	5.43741	0.0350384	0.966363
ENSG00000198521.12	1.32161	2.76408	14.3619	0.0019671	0.940896
ENSG00000198755.11	-1.08535	8.49761	5.7666	0.0306729	0.966363
ENSG00000198824.7	1.06704	4.72166	4.76367	0.0464614	0.966363
ENSG00000198832.11	-1.40929	0.680747	5.07961	0.0406329	0.966363
ENSG00000203485.14	-0.983558	4.97531	6.13979	0.0264707	0.966363
ENSG00000204267.17	1.5193	6.54643	12.3834	0.0033701	0.940896
ENSG00000204642.14	0.782973	7.72316	8.0359	0.0131649	0.966363
ENSG00000204852.17	-1.54999	1.95009	6.33179	0.024572	0.966363
ENSG00000205038.12	2.83781	-1.31614	5.50816	0.034042	0.966363
ENSG00000205413.8	2.46807	6.60863	6.74715	0.0209813	0.966363
ENSG00000205918.9	-2.97172	-0.290106	7.08917	0.0184769	0.966363
ENSG00000206190.13	1.685	4.76405	4.64172	0.0489706	0.966363
ENSG00000206337.12	1.14471	6.1198	5.99765	0.0279867	0.966363
ENSG00000211584.14	-0.811144	3.53069	5.70595	0.0314272	0.966363
ENSG00000211592.8	4.23139	5.39627	6.94722	0.0194717	0.966363
ENSG00000211598.2	4.48064	1.74949	7.51262	0.0158418	0.966363
ENSG00000211637.2	4.50819	-0.446601	7.54207	0.0156754	0.966363
ENSG00000211638.2	5.51231	-0.832614	9.47422	0.00812305	0.966363
ENSG00000211640.4	5.52895	-0.344355	9.54613	0.0079366	0.966363
ENSG00000211648.2	4.79221	-0.294832	7.73536	0.0146319	0.966363
ENSG00000211649.3	5.52991	-0.806134	15.6444	0.00141779	0.940896
ENSG00000211650.2	4.85064	-1.66711	12.4662	0.00329212	0.940896
ENSG00000211651.3	5.32119	-0.0401624	9.78084	0.00736145	0.966363
ENSG00000211652.2	4.51682	-1.16512	13.0828	0.00277231	0.940896
ENSG00000211653.2	4.45835	0.642118	7.1635	0.0179796	0.966363
ENSG00000211654.2	5.65816	-2.33256	15.6581	0.00141295	0.940896
ENSG00000211656.3	4.04166	-2.11747	12.1139	0.00363908	0.940896
ENSG00000211659.2	3.92491	-0.600607	4.88813	0.0440552	0.966363
ENSG00000211660.3	4.33789	0.420901	8.06735	0.0130214	0.966363
ENSG00000211662.2	4.04811	0.609611	5.67884	0.0317713	0.966363
ENSG00000211664.3	3.18479	-1.94375	4.77821	0.0461725	0.966363
ENSG00000211666.2	3.95449	0.973102	4.70009	0.0477502	0.966363
ENSG00000211669.3	4.68813	-0.534188	4.80114	0.045721	0.966363
ENSG00000211673.2	4.67837	0.607122	7.4971	0.0159303	0.966363
ENSG00000211677.2	4.41338	2.79636	9.33689	0.00849333	0.966363
ENSG00000211895.5	3.99648	4.77592	6.0524	0.0273911	0.966363
ENSG00000211896.7	6.28245	4.67236	10.0926	0.00667018	0.966363
ENSG00000211933.2	5.97702	-0.748557	13.7757	0.0022971	0.940896
ENSG00000211934.3	4.31782	-0.0780983	6.78217	0.0207076	0.966363
ENSG00000211935.3	4.70823	-0.58635	10.5544	0.00577916	0.966363
ENSG00000211938.2	4.17492	0.314446	6.61303	0.0220696	0.966363
ENSG00000211941.3	5.95448	-0.837034	11.6176	0.00420167	0.948156
ENSG00000211943.2	5.38039	0.638034	12.86	0.00294844	0.940896
ENSG00000211945.2	4.56401	0.334991	9.81389	0.00728441	0.966363
ENSG00000211950.2	3.64393	-1.86624	6.00863	0.0278661	0.966363
ENSG00000211955.2	4.71779	-0.589492	11.6907	0.00411278	0.948156
ENSG00000211962.2	3.85105	-0.266043	10.8039	0.00535522	0.966363
ENSG00000211964.3	5.14865	-0.303224	11.0699	0.00494204	0.966363
ENSG00000211965.4	4.66027	-0.860262	10.5095	0.0058595	0.966363
ENSG00000211966.2	2.99937	-0.255691	8.42981	0.0114923	0.966363
ENSG00000211970.3	5.36499	-1.82272	7.97669	0.0134399	0.966363
ENSG00000211976.2	4.58885	-1.52993	6.06059	0.0273033	0.966363
ENSG00000213096.11	0.937847	2.96262	4.63112	0.0491962	0.966363
ENSG00000213145.10	-1.67547	3.47511	7.21711	0.0176306	0.966363
ENSG00000213406.3	2.41847	-1.1083	7.80082	0.0142968	0.966363
ENSG00000213492.2	1.98642	-0.336016	4.65174	0.0487585	0.966363
ENSG00000213672.8	-1.05236	3.20374	5.67959	0.0317617	0.966363
ENSG00000213889.11	-1.63805	1.5771	6.94927	0.0194569	0.966363
ENSG00000214193.11	-2.77732	1.68452	4.9711	0.0425322	0.966363
ENSG00000214293.10	-1.52269	1.21865	4.71806	0.0473818	0.966363
ENSG00000214548.18	-5.03834	2.19928	8.20335	0.0124216	0.966363
ENSG00000214872.9	2.44822	1.14397	12.3013	0.00344955	0.940896
ENSG00000215022.8	-2.7302	0.864796	4.69589	0.0478369	0.966363
ENSG00000215030.5	-3.24431	4.24369	8.08672	0.012934	0.966363
ENSG00000215252.12	-1.35164	2.85468	5.17691	0.039014	0.966363
ENSG00000217165.1	0.936523	2.4674	6.83414	0.0203089	0.966363
ENSG00000220472.1	-1.42143	0.0292419	4.60626	0.04973	0.966363
ENSG00000221963.6	1.60294	7.7925	7.0019	0.0190813	0.966363
ENSG00000222112.1	-4.09635	-1.06502	5.47598	0.034491	0.966363
ENSG00000223722.3	3.01909	-0.916779	8.8155	0.0100882	0.966363
ENSG00000223960.8	1.01472	4.14209	6.2778	0.0250895	0.966363
ENSG00000224373.3	3.48646	-0.645234	5.53988	0.033606	0.966363
ENSG00000224650.2	2.92948	-0.426739	6.47918	0.0232216	0.966363
ENSG00000224699.10	-1.81289	0.0701634	5.61891	0.0325479	0.966363
ENSG00000225093.1	-1.84232	-0.204144	5.98145	0.0281659	0.966363
ENSG00000225131.2	1.24697	2.22331	7.27847	0.0172407	0.966363
ENSG00000225231.2	4.51933	0.972437	18.957	0.000650143	0.940896
ENSG00000225492.6	3.59972	1.27227	6.76604	0.0208332	0.966363
ENSG00000225698.4	5.32819	-1.60106	11.2309	0.00470987	0.966363
ENSG00000225886.3	2.76827	1.63823	6.68923	0.0214435	0.966363
ENSG00000226004.2	3.51681	0.208861	9.88215	0.00712816	0.966363
ENSG00000226091.7	-1.11229	4.84704	5.11751	0.0399932	0.966363
ENSG00000226334.1	-3.49626	-1.28589	5.15673	0.0393434	0.966363
ENSG00000226360.5	-2.08012	-0.241913	9.09706	0.00918776	0.966363
ENSG00000226824.8	-1.78012	1.54006	7.41754	0.0163933	0.966363
ENSG00000227039.7	-1.26835	6.12775	6.17402	0.02612	0.966363
ENSG00000227730.2	3.08996	-1.15443	5.78297	0.030473	0.966363
ENSG00000228013.1	-3.38962	-1.15382	5.04976	0.0411453	0.966363
ENSG00000228097.1	2.3903	-0.0796214	6.79239	0.0206284	0.966363
ENSG00000228113.7	3.13545	-0.565358	13.388	0.00255031	0.940896
ENSG00000228323.2	-1.99735	1.05902	6.60002	0.0221786	0.966363
ENSG00000228570.8	2.09145	-1.09536	5.19965	0.0386466	0.966363
ENSG00000228612.2	-4.08132	0.320022	5.102	0.0402535	0.966363
ENSG00000229425.4	3.72433	-1.12991	17.1536	0.000983027	0.940896
ENSG00000229754.1	3.35265	5.18719	12.9003	0.00291562	0.940896
ENSG00000229951.6	-4.78437	-0.867315	7.22409	0.0175857	0.966363
ENSG00000229989.5	-1.83973	2.27538	4.59771	0.0499151	0.966363
ENSG00000230006.8	2.83595	-1.23296	5.58739	0.032965	0.966363
ENSG00000230148.8	2.55743	-0.454019	11.7927	0.00399243	0.940896
ENSG00000230916.2	-6.72314	-2.18154	4.68037	0.0481585	0.966363
ENSG00000231329.8	-2.2133	1.42036	4.67356	0.0483004	0.966363
ENSG00000231475.3	4.22904	-1.18725	5.30976	0.036924	0.966363
ENSG00000231528.3	2.55954	0.798075	11.9146	0.00385392	0.940896
ENSG00000231560.1	4.47093	-1.39398	10.5461	0.00579385	0.966363
ENSG00000231890.9	-2.48661	-0.607978	9.7104	0.00752887	0.966363
ENSG00000232434.3	-2.1885	1.22549	13.3819	0.00255457	0.940896
ENSG00000232646.1	-7.65827	-1.89719	5.77094	0.0306198	0.966363
ENSG00000232859.10	-1.62851	0.856472	4.83658	0.0450337	0.966363
ENSG00000232884.10	2.8136	-1.20623	12.2518	0.00349852	0.940896
ENSG00000233029.3	2.32019	-0.660005	5.16114	0.0392711	0.966363
ENSG00000234040.3	-6.73476	-1.45374	8.31695	0.011945	0.966363
ENSG00000234127.9	0.585125	6.17303	5.56446	0.0332726	0.966363
ENSG00000234444.10	1.19674	4.7654	5.29299	0.0371804	0.966363
ENSG00000234456.10	3.31815	-1.75749	9.56913	0.007878	0.966363
ENSG00000234961.1	-3.93738	-0.987956	5.94372	0.0285883	0.966363
ENSG00000235532.2	2.54871	-1.2837	10.2636	0.00632307	0.966363
ENSG00000235655.3	-2.56885	3.11774	8.94855	0.00965058	0.966363
ENSG00000235912.1	-2.01496	-0.533712	7.04109	0.0188071	0.966363
ENSG00000236383.9	1.11605	2.44008	5.66098	0.0320005	0.966363
ENSG00000236438.7	-2.92362	1.19284	5.32334	0.0367179	0.966363
ENSG00000236496.2	-3.47848	-0.435949	5.19189	0.0387715	0.966363
ENSG00000236567.2	1.8635	1.56824	5.47367	0.0345234	0.966363
ENSG00000236801.1	-1.92559	-0.990582	4.99479	0.0421089	0.966363
ENSG00000236977.1	-2.53156	-0.260173	5.26301	0.0376441	0.966363
ENSG00000237945.8	2.33097	1.2058	6.20866	0.0257706	0.966363
ENSG00000237973.1	-1.00323	4.29702	7.22385	0.0175872	0.966363
ENSG00000237984.3	-1.74199	-0.182822	5.84672	0.0297087	0.966363
ENSG00000237989.2	2.29893	-0.317586	6.05892	0.0273211	0.966363
ENSG00000238133.6	-2.21872	0.741295	4.74202	0.0468956	0.966363
ENSG00000239713.9	0.990434	4.83897	4.76834	0.0463683	0.966363
ENSG00000239855.1	4.21399	-1.15576	6.28328	0.0250363	0.966363
ENSG00000239911.3	-2.03732	2.96524	14.4692	0.00191276	0.940896
ENSG00000239951.1	3.91675	1.67096	6.93581	0.0195544	0.966363
ENSG00000240038.7	-0.845884	3.37808	5.0885	0.0404817	0.966363
ENSG00000240376.1	-1.58758	1.09978	6.62938	0.0219335	0.966363
ENSG00000240864.3	4.43954	-0.95497	5.60663	0.0327096	0.966363
ENSG00000241061.3	-2.36278	-0.466837	9.26289	0.00870093	0.966363
ENSG00000241351.3	4.26458	0.72757	5.39475	0.0356558	0.966363
ENSG00000241489.8	-2.48452	0.551109	11.5926	0.00423256	0.948156
ENSG00000241741.1	-1.28851	-0.123223	4.78557	0.0460271	0.966363
ENSG00000242028.8	-1.37186	1.60575	4.75847	0.0465653	0.966363
ENSG00000242114.6	-4.45361	-0.580462	9.70666	0.00753788	0.966363
ENSG00000243199.1	-1.3267	0.585696	4.85863	0.0446119	0.966363
ENSG00000243238.1	4.07591	-1.51846	7.81592	0.0142208	0.966363
ENSG00000243264.3	5.11446	-1.72707	8.19347	0.0124641	0.966363
ENSG00000243290.3	4.76441	-1.82707	5.96753	0.0283209	0.966363
ENSG00000243466.1	3.74407	1.58099	5.26874	0.037555	0.966363
ENSG00000243649.9	1.83457	-0.749485	5.24367	0.0379468	0.966363
ENSG00000244462.8	0.940937	5.96823	6.53486	0.0227341	0.966363
ENSG00000244575.3	3.979	-0.857398	6.16042	0.0262587	0.966363
ENSG00000246100.5	2.18776	0.514105	6.96853	0.0193185	0.966363
ENSG00000247095.4	-9.50448	2.59711	6.02205	0.0277194	0.966363
ENSG00000248905.10	-2.30054	3.98177	11.4366	0.00443128	0.966363
ENSG00000249138.1	-4.28788	1.49262	6.13838	0.0264852	0.966363
ENSG00000249780.1	6.51999	-2.42931	22.8803	0.00028577	0.857825
ENSG00000249786.7	-2.78263	-0.0384286	5.07783	0.0406632	0.966363
ENSG00000250479.9	-0.936213	4.06847	5.42169	0.0352644	0.966363
ENSG00000251661.3	2.22634	-0.00852437	6.52805	0.0227931	0.966363
ENSG00000253676.1	-1.51782	1.07002	6.66134	0.0216702	0.966363
ENSG00000253755.1	4.47469	-0.709701	5.52412	0.0338217	0.966363
ENSG00000253998.3	7.76471	-1.54517	40.6922	1.6553e-05	0.248444
ENSG00000254017.1	1.61605	1.6147	5.75632	0.0307993	0.966363
ENSG00000254395.1	3.89431	-1.72855	6.66751	0.0216198	0.966363
ENSG00000254759.1	-2.45009	-0.480846	13.0658	0.00278535	0.940896
ENSG00000254815.6	-1.73402	-0.42992	5.94967	0.0285213	0.966363
ENSG00000255274.10	-2.06339	1.97434	5.97472	0.0282407	0.966363
ENSG00000255328.2	3.56371	-0.348346	10.5459	0.00579426	0.966363
ENSG00000255893.1	1.55057	0.643651	5.30436	0.0370064	0.966363
ENSG00000258289.10	1.69923	5.49615	10.7201	0.00549354	0.966363
ENSG00000258469.1	-2.11044	0.345662	7.44126	0.0162537	0.966363
ENSG00000260121.1	1.85679	0.83835	6.53615	0.022723	0.966363
ENSG00000260616.6	-4.46992	-1.43864	7.59576	0.0153771	0.966363
ENSG00000261172.1	-2.23981	0.865252	13.673	0.00236125	0.940896
ENSG00000261512.2	2.08499	-0.625946	5.29385	0.0371672	0.966363
ENSG00000261592.1	-2.78527	-0.804123	4.89132	0.0439955	0.966363
ENSG00000264112.1	-2.14804	3.60325	5.27666	0.0374322	0.966363
ENSG00000264247.2	1.30814	2.49698	7.81861	0.0142073	0.966363
ENSG00000265148.7	1.37445	2.37688	12.5203	0.00324223	0.940896
ENSG00000267106.9	-1.28563	0.936943	4.96686	0.0426086	0.966363
ENSG00000267174.6	-3.16501	2.50855	4.69399	0.0478761	0.966363
ENSG00000267476.1	-4.08577	-1.08729	6.45588	0.0234292	0.966363
ENSG00000267491.1	-7.16454	-1.48192	6.80586	0.0205247	0.966363
ENSG00000267519.6	-2.67264	8.14058	8.12281	0.0127729	0.966363
ENSG00000270069.2	-1.89151	3.56397	6.20616	0.0257956	0.966363
ENSG00000270550.1	4.5014	0.507157	7.29188	0.0171568	0.966363
ENSG00000270640.1	-3.13759	0.565605	5.97453	0.0282428	0.966363
ENSG00000270972.1	3.47194	-1.08473	7.02667	0.0189075	0.966363
ENSG00000272211.1	-1.75661	2.65298	7.5487	0.0156382	0.966363
ENSG00000272556.3	-1.28867	1.53714	5.25021	0.0378442	0.966363
ENSG00000272870.4	-2.35836	0.212686	4.92671	0.0433392	0.966363
ENSG00000273142.1	-1.0182	1.91994	4.69569	0.0478409	0.966363
ENSG00000273820.2	1.0146	2.04051	5.55466	0.033405	0.966363
ENSG00000274213.1	-1.83811	1.05871	4.93364	0.043212	0.966363
ENSG00000274461.2	-6.22927	-0.909227	6.16218	0.0262407	0.966363
ENSG00000275582.1	1.46363	1.25037	10.5167	0.00584661	0.966363
ENSG00000276533.1	-1.94514	0.0901504	5.05149	0.0411155	0.966363
ENSG00000277283.1	1.57954	0.211607	5.20828	0.0385082	0.966363
ENSG00000278196.3	3.32635	0.028152	5.52565	0.0338007	0.966363
ENSG00000278922.1	-2.42846	0.14534	8.92995	0.00971044	0.966363
ENSG00000279198.1	-1.94868	0.687669	4.81079	0.0455326	0.966363
ENSG00000279430.1	-2.86674	1.30967	5.89066	0.0291949	0.966363
ENSG00000279432.1	-2.62444	0.520115	13.6553	0.00237251	0.940896
ENSG00000279766.1	-6.72856	-0.998187	10.5099	0.00585888	0.966363
ENSG00000279838.1	-1.82095	1.87643	5.82577	0.0299574	0.966363
ENSG00000280379.1	-3.03578	-0.902284	4.66233	0.0485355	0.966363
ENSG00000280411.1	4.52005	-1.24409	7.66325	0.0150114	0.966363
ENSG00000282100.1	-3.65268	-1.39318	5.61264	0.0326304	0.966363
ENSG00000284738.2	1.59223	0.319265	4.79225	0.0458954	0.966363
ENSG00000285103.2	1.56499	2.69197	7.49954	0.0159164	0.966363
ENSG00000285492.1	2.12388	1.94297	5.96041	0.0284005	0.966363
ENSG00000285639.1	-7.22764	-1.65257	4.78431	0.0460519	0.966363
ENSG00000285799.1	3.50359	-1.07798	6.02802	0.0276545	0.966363
ENSG00000286035.1	1.62136	-0.134149	5.50658	0.0340638	0.966363
ENSG00000286194.1	1.24326	1.79177	5.48001	0.0344344	0.966363
ENSG00000286281.1	-3.03204	-0.604318	4.74868	0.0467615	0.966363
ENSG00000286488.1	-2.08818	1.38892	5.08135	0.0406034	0.966363
ENSG00000286940.1	1.60728	0.901159	6.4432	0.0235431	0.966363
ENSG00000287644.1	-2.40003	-0.406019	7.97144	0.0134646	0.966363
ENSG00000287823.1	-5.65695	-1.36914	8.63041	0.0107357	0.966363
ENSG00000287935.1	1.75154	-0.778337	4.91038	0.0436406	0.966363
ENSG00000288398.1	-3.38664	0.693679	4.68016	0.0481629	0.966363
ENSG00000288838.1	1.74347	2.50713	6.59797	0.0221958	0.966363
ENSG00000288882.1	3.50038	-1.35379	5.35354	0.0362643	0.966363
ENSG00000288990.1	1.36911	2.086	8.0733	0.0129945	0.966363
ENSG00000289071.1	-7.20024	-1.195	10.0864	0.00668316	0.966363
ENSG00000289234.1	2.21236	2.62121	14.9051	0.00170904	0.940896
ENSG00000289506.1	-8.26007	-1.11208	5.15764	0.0393286	0.966363
ENSG00000289521.1	-7.30074	-0.791259	9.27906	0.00865509	0.966363
